# Supplementary material for: Nonlinear optical vector processing using linear silicon photonic circuits for 50 Gb/s memory and string similarity functions
Source: Nat Commun. 2025 Dec 17;16:11416. doi: 10.1038/s41467-025-66286-7 (PMC12749030; doi:10.1038/s41467-025-66286-7)
Supplement: Supplementary file 4 — Source data [file 41467_2025_66286_MOESM4_ESM.zip]

Archive with 92 entries (84 files):
- Code and Raw data files/
- Code and Raw data files/.idea/
- Code and Raw data files/.idea/.gitignore
- Code and Raw data files/.idea/.name
- Code and Raw data files/.idea/Desktop.iml
- Code and Raw data files/.idea/inspectionProfiles/
- Code and Raw data files/.idea/inspectionProfiles/profiles_settings.xml
- Code and Raw data files/.idea/inspectionProfiles/Project_Default.xml
- Code and Raw data files/.idea/misc.xml
- Code and Raw data files/.idea/modules.xml
- Code and Raw data files/.idea/workspace.xml
- Code and Raw data files/Binomial_probabilities_calculation.py
- Code and Raw data files/DSP/
- Code and Raw data files/DSP/ber.py
- Code and Raw data files/DSP/demapping.py
- Code and Raw data files/DSP/DSP_PHOS_v07.py
- Code and Raw data files/DSP/equalizers.py
- Code and Raw data files/DSP/filtering.py
- Code and Raw data files/DSP/pam_toolkit.py
- Code and Raw data files/DSP/pulse_shaping.py
- Code and Raw data files/DSP/quality_metrics.py
- Code and Raw data files/DSP/rrc.py
- Code and Raw data files/DSP/sampling.py
- Code and Raw data files/DSP/slice.py
- Code and Raw data files/DSP/snr_ber.py
- Code and Raw data files/DSP/symbol_mapper.py
- Code and Raw data files/DSP/time_skew.py
- Code and Raw data files/DSP/__init__.py
- Code and Raw data files/DSP/__pycache__/
- Code and Raw data files/DSP/__pycache__/ber.cpython-37.pyc
- Code and Raw data files/DSP/__pycache__/ber.cpython-38.pyc
- Code and Raw data files/DSP/__pycache__/ber.cpython-39.pyc
- Code and Raw data files/DSP/__pycache__/DSP_PHOS_v05.cpython-37.pyc
- Code and Raw data files/DSP/__pycache__/DSP_PHOS_v06.cpython-37.pyc
- Code and Raw data files/DSP/__pycache__/DSP_PHOS_v07.cpython-37.pyc
- Code and Raw data files/DSP/__pycache__/DSP_PHOS_v07.cpython-39.pyc
- Code and Raw data files/DSP/__pycache__/equalizers.cpython-37.pyc
- Code and Raw data files/DSP/__pycache__/equalizers.cpython-38.pyc
- Code and Raw data files/DSP/__pycache__/equalizers.cpython-39.pyc
- Code and Raw data files/DSP/__pycache__/filtering.cpython-37.pyc
- Code and Raw data files/DSP/__pycache__/filtering.cpython-39.pyc
- Code and Raw data files/DSP/__pycache__/pulse_shaping.cpython-37.pyc
- Code and Raw data files/DSP/__pycache__/pulse_shaping.cpython-38.pyc
- Code and Raw data files/DSP/__pycache__/pulse_shaping.cpython-39.pyc
- Code and Raw data files/DSP/__pycache__/quality_metrics.cpython-37.pyc
- Code and Raw data files/DSP/__pycache__/quality_metrics.cpython-38.pyc
- Code and Raw data files/DSP/__pycache__/quality_metrics.cpython-39.pyc
- Code and Raw data files/DSP/__pycache__/sampling.cpython-37.pyc
- Code and Raw data files/DSP/__pycache__/sampling.cpython-38.pyc
- Code and Raw data files/DSP/__pycache__/sampling.cpython-39.pyc
- Code and Raw data files/DSP/__pycache__/slice.cpython-37.pyc
- Code and Raw data files/DSP/__pycache__/slice.cpython-38.pyc
- Code and Raw data files/DSP/__pycache__/slice.cpython-39.pyc
- Code and Raw data files/DSP/__pycache__/symbol_mapper.cpython-37.pyc
- Code and Raw data files/DSP/__pycache__/symbol_mapper.cpython-38.pyc
- Code and Raw data files/DSP/__pycache__/symbol_mapper.cpython-39.pyc
- Code and Raw data files/DSP/__pycache__/time_skew.cpython-37.pyc
- Code and Raw data files/DSP/__pycache__/time_skew.cpython-38.pyc
- Code and Raw data files/DSP/__pycache__/time_skew.cpython-39.pyc
- Code and Raw data files/DSP/__pycache__/__init__.cpython-37.pyc
- Code and Raw data files/DSP/__pycache__/__init__.cpython-38.pyc
- Code and Raw data files/DSP/__pycache__/__init__.cpython-39.pyc
- Code and Raw data files/Experimental_ Error_Analysis_Calculation.py
- Code and Raw data files/Laser_Powers.py
- Code and Raw data files/Noise_Scale_and_Symbol_probabilities_Analysis_Calculation.py
- Code and Raw data files/Raw Data files/
- Code and Raw data files/Raw Data files/2-bit_case_Search_Bit_1.csv
- Code and Raw data files/Raw Data files/2-bit_case_Search_Bit_2.csv
- Code and Raw data files/Raw Data files/2-bit_case_target_vector_00.csv
- Code and Raw data files/Raw Data files/2-bit_case_target_vector_1X.csv
- Code and Raw data files/Raw Data files/WDM_target_value_0_wavelength_λ2_50G.csv
- Code and Raw data files/Raw Data files/WDM_target_value_0_wavelength_λ3.csv
- Code and Raw data files/Raw Data files/WDM_target_value_1_wavelength_λ1_50G.csv
- Code and Raw data files/Raw Data files/WDM_target_value_1_wavelength_λ2.csv
- Code and Raw data files/simulator/
- Code and Raw data files/simulator/bit_sequence_generator.py
- Code and Raw data files/simulator/distortions.py
- Code and Raw data files/simulator/__init__.py
- Code and Raw data files/simulator/__pycache__/
- Code and Raw data files/simulator/__pycache__/bit_sequence_generator.cpython-37.pyc
- Code and Raw data files/simulator/__pycache__/bit_sequence_generator.cpython-38.pyc
- Code and Raw data files/simulator/__pycache__/bit_sequence_generator.cpython-39.pyc
- Code and Raw data files/simulator/__pycache__/distortions.cpython-37.pyc
- Code and Raw data files/simulator/__pycache__/distortions.cpython-38.pyc
- Code and Raw data files/simulator/__pycache__/distortions.cpython-39.pyc
- Code and Raw data files/simulator/__pycache__/__init__.cpython-37.pyc
- Code and Raw data files/simulator/__pycache__/__init__.cpython-38.pyc
- Code and Raw data files/simulator/__pycache__/__init__.cpython-39.pyc
- Code and Raw data files/Single_Wavelength_Power_Consumption_Analysis.py
- Code and Raw data files/Waveguide_crossings_ crosstalk_ modelling.py
- Code and Raw data files/WDM_crosstalk_modeling.py
- Code and Raw data files/WDM_Power_Consumption_Analysis.py
