# Supplementary material for: Nonlinear optical vector processing using linear silicon photonic circuits for 50 Gb/s memory and string similarity functions
Source: Nat Commun. 2025 Dec 17;16:11416. doi: 10.1038/s41467-025-66286-7 (PMC12749030; doi:10.1038/s41467-025-66286-7)
Supplement: Supplementary file 4 — Source data [file 41467_2025_66286_MOESM4_ESM.zip › Code and Raw data files/Binomial_probabilities_calculation.py]

# The libraries and packages need to be imported in the respective computer
import scipy.special
import numpy as np

# The parameter n, defines the word length for every respective crossbar scale implementation used in the analysis
# n = 1, refers to the crossbar scale 2x2
# n = 2, refers to the crossbar scale 4x4
# n = 4, refers to the crossbar scale 8x8
# n = 8, refers to the crossbar scale 16x16
# n = 16, refers to the crossbar scale 32x32
# n = 32, refers to the crossbar scale 64x64
# n = 64, refers to the crossbar scale 128x128

n = 1  # Word length variable --> set parameter for every specific case
p = 0.5  # Probability of a bit being different, for Binomial distribution

# Calculate the binomial distribution probabilities for Hamming distances
hamming_distances = np.arange(n + 1)
probabilities = [scipy.special.comb(n, k) * (p ** k) * ((1 - p) ** (n - k)) for k in hamming_distances]

# Normalize the probabilities (they should sum to 1)
probabilities /= np.sum(probabilities)

# Print the probabilities for the different Hamming distances, according to crossbar case
print(probabilities)
# Print the number of different probabilities
print(probabilities.shape)
