# Supplementary material for: Nonlinear optical vector processing using linear silicon photonic circuits for 50 Gb/s memory and string similarity functions
Source: Nat Commun. 2025 Dec 17;16:11416. doi: 10.1038/s41467-025-66286-7 (PMC12749030; doi:10.1038/s41467-025-66286-7)
Supplement: Supplementary file 4 — Source data [file 41467_2025_66286_MOESM4_ESM.zip › Code and Raw data files/DSP/DSP_PHOS_v07.py]

# -*- coding: utf-8 -*-
"""
Script with all python functions for DSP

Updated eye construction funtions and relative processing

not necessary to have time axis for anything (only signal list)
@author: Stefanos
"""

import matplotlib.pyplot as plt
import matplotlib.colors as colors
from matplotlib.ticker import NullFormatter,FixedLocator
# import matplotlib as mpl
my_cmap = plt.cm.hot

import numpy as np
import scipy as sp
import scipy.signal as sp_sig
import scipy.fft as sp_fft

from sklearn.mixture import  GaussianMixture
from sklearn.neighbors import KernelDensity
from scipy.stats import norm
from scipy.cluster.vq import kmeans2     
from scipy.integrate import trapezoid
from scipy.special import erfcinv
# import statsmodels.api as sm

##################################################################################
## Signal normalizations, signal correlations - filters, PRBS-NRZ gen, eye diagrams
##################################################################################
def sig_norm_min_max(sig = np.zeros(2), lower_bound = 0 , upper_bound = 1):
    '''
    Linear rescaling/normalization of signal between two values
    Inputs:
        sig : Signal (preferred as np array)
        lower_bound , upper_bound : Upper and lower bounds of normalized signal
    Output:
        norm_sig: rescaled signal
    '''

    norm_sig = sig - np.min(sig)
    norm_sig = norm_sig/(np.max(sig)-np.min(sig))
    norm_sig = norm_sig*(upper_bound-lower_bound)
    norm_sig = norm_sig+lower_bound
    
    return norm_sig 

def norm_to_sig(sig= np.zeros(2), tsig= np.zeros(2)):
    '''
    Hybrid inverse zscore normilization: Perform inverse Zscore normalization to a 
    signal sig, with the standard deviation and mean of a different signal tsig
    Inputs:
        sig: signal to be normalized
        tsig: """reference""" signal
    Output:
        updated signal sig
    '''
    sig = sig_norm(sig)
    return sig * np.std(tsig) + np.mean(tsig)

def sig_norm(sig= np.zeros(2)):
    '''
    Zscore normalization of signal sig
    '''
    nodc_sig = remove_dc(sig)
    norm_sig = nodc_sig / np.std(nodc_sig)         #np.sqrt(np.mean(np.abs(nodc_sig)**2))
    return norm_sig

def remove_dc(sig= np.zeros(2)):
    '''
    Removing DC level of a signal (mean value of total signal)
    '''
    return sig-np.mean(sig, axis=0)

def PRBS_gen(n_ord=7,pad=True):
    '''
    **WRONG**
    Generate arbitrary PRBS 2^(n_ord) sequence
    using shift register.
    Inputs:
        n_ord: order of PRBS sequence
        pad: True to pad final value with zero, false
        will lead to n_ord - 1 sequence
    '''
    
    ShReg = [1,1,0,0]
    
    prbs_seq = []
    
    for i in range(int(2**n_ord-1)):
        prbs_seq.append(ShReg[-1])
        
        if ShReg[-1]==ShReg[-2]:
            XOR_out = 0
        else:
            XOR_out = 1
        
        ShReg = ShReg[-1:] + ShReg[:-1] ## Shift    
        ShReg[0] = XOR_out # # update
    # pad zero in the end
    if pad:
        prbs_seq.append(0)
    return np.asarray(prbs_seq)

    
def apply_fir(filt=np.array([0,1,0]), sig= np.zeros(2)):
    '''
    Applying FIR filter to signal (custom made)
    Inputs:
        filt: FIR filter taps
        sig: signal
    Outputs:
        final signal
    '''
    k = len(sig)
    rcv = np.concatenate([sig[len(sig) - len(filt):len(sig)], sig, sig[0:len(filt)]]) #concatenate mandatory for for-loop
    y = np.zeros(k)
    for n in range(k):
        x = np.flipud(rcv[n:n + len(filt)])  #
        y[n] = np.dot(x, filt)
    # y = np.convolve(filt, sig, "same")
    return y

def correlate_fun(sig_i= np.zeros(2),sig_j= np.zeros(2),ideal_offset = 0): 
    '''
    Function for correlating signals (custom made, with built in functions of scipy)
    
    Inputs:
        sig_i, sig_j : Signals to be correlated
        ideal_offset: arbitrary number of samples to be inserted manually as offset (in case correlation is not 
                       operating succesfully).
    Outputs:
        lags: delay between two signals (number of samples)
        Vout_cor_i: Correlation function 
        sig_corr: synchronized signal sig_i with respect to sig_j
    '''
    Vout_cor_i = sp_sig.correlate(sig_i,sig_j,mode = 'full',method = 'auto') 
    lags = sp_sig.correlation_lags(sig_i.size, sig_j.size, mode="full")
    lag = lags[np.argmax(Vout_cor_i)]
    sig_corr = np.roll(sig_i,-lag -ideal_offset )
    return lags, Vout_cor_i, sig_corr

def eye_construct(signal= np.zeros(2),spoints=2): 
    '''
    Function to create eye data(for arbitrary signal)
    
    Inputs:
        signal: Signal from which eye should be constructed (1D array)
        spoints: Samples per symbol for signal
        
    Outputs: [t_eye,eye_i_fun]
        eye_i_arr: 2d array corresponding to eye. (spoints columns and m=len(signal)//(spoints) rows)
    '''
        
    # How many times folding will occur
    foldnum=int(np.floor(len(signal)/(2*spoints)))
    
    signal = signal[:foldnum*2*spoints] ### keep correct number of samples
    
    eye_i_fun = np.reshape(signal,(foldnum,int(2*spoints)))
    
    t_eye_i = np.array([np.linspace(0,2,2*spoints) for i in range(len(eye_i_fun))])
    
    return t_eye_i, np.array(eye_i_fun)


class rasterizing():
    '''
    Used to rasterized (pixelated eye diagram)
    use Bresingham algorithm to mark points on a rectangular raster/grid
    Inputs:
        eye_x_i: output of eye construct - x coordinates of eye diagram (2d array)
        eye_y_i: output of eye construct - y coordinates of eye diagram (2d array)
        gx_i: raster size on x-axis (number of columns)
        gy_i: raster size on y-axis (number of rows)
    Outputs:
        rasterizing.raster(): the rasterized array
    Call class after initialization to plot eye diagram
    '''
    
    def __init__(self,eye_x_i=np.array([0]),eye_y_i=np.array([0]),gx_i=200,gy_i=200):
        # grid points along x direction
        self.gx_i = gx_i
        # grid points along y direction
        self.gy_i = gy_i
        # instantiate data
        self.eye_x_i = eye_x_i
        self.eye_y_i = eye_y_i
        # initialize raster, containing counts of each block
        self.raster = np.zeros((self.gy_i,self.gx_i),dtype=int)
        # keep max-min of each axis
        self.ymin_i,self.ymax_i = np.min(self.eye_y_i),np.max(self.eye_y_i)
        # Normalize data to fit in grid
        self.eye_x_i = sig_norm_min_max(self.eye_x_i,0,self.gx_i-1)
        self.eye_y_i = sig_norm_min_max(self.eye_y_i,0,self.gy_i-1) 
        # convert data types to int (now correspond to indeces of a grid)
        self.eye_x_i = self.eye_x_i.astype(int)
        self.eye_y_i = self.eye_y_i.astype(int)
        # fill raster
        for n_line in range(len(eye_x_i)):
            self.raster+= self.raster_fill(self.eye_x_i[n_line],self.eye_y_i[n_line])
        
        plt.imshow(self.raster,origin='lower',cmap=my_cmap,
                    extent = (0,2,self.ymax_i,self.ymin_i), aspect='auto') ## norm=colors.LogNorm(),
        ax=plt.gca()
        ax.set_facecolor('k')
        ax.set_xticks([0,1,2])
        # ax.set_xticks(np.linspace(0,self.gx_i-1,3),[0,1,2])
        # ax.set_yticks(np.linspace(0,self.gy_i-1,5),np.round(np.linspace(self.ymin_i,self.ymax_i,5),2))

            
    def raster_fill(self,xl_i=np.array([0]),yl_i=np.array([0])):
        '''
        Function to record "trajectory" of a line on the raster
        Input:
            xl_i: the x-coordinates of an arbitrary line to be inserted on the grid (1d array)
            yl_i: the y-coordinates of an arbitrary line to be inserted on the grid (1d array)
        Output:
            self.raster_f: rasterized path on predefined raster
        '''
        # initialize raster with zeros 
        self.raster_f = np.zeros(np.shape(self.raster),dtype=int)
        # assign path of each segment on raster
        for i in range(len(xl_i)-1):
            # get path of a single 2 point segment on grid
            idx_i,idy_i = self.bres_single_line(xl_i[i], \
                                    yl_i[i],xl_i[i+1], yl_i[i+1])
            # update the path on the raster - ignore first point to avoid conflict
            self.raster_f[idy_i[1:],idx_i[1:]]+=1
            
        return self.raster_f
        
    def bres_single_line(self,x0_i=0,y0_i=0,x1_i=10,y1_i=10):
        '''
        Bresenham for single straight line increment (look at wikipedia or any book)

        '''
        if abs(y1_i-y0_i)<abs(x1_i-x0_i):
            if x0_i>x1_i:
               px_x_i,px_y_i = self.plotlinelow(x1_i,y1_i,x0_i,y0_i)
            else:
               px_x_i,px_y_i = self.plotlinelow(x0_i,y0_i,x1_i,y1_i)
        else:
            if y0_i>y1_i:
               px_x_i,px_y_i = self.plotlinehigh(x1_i,y1_i,x0_i,y0_i)
            else:
               px_x_i,px_y_i = self.plotlinehigh(x0_i,y0_i,x1_i,y1_i)
        
        return px_x_i,px_y_i
               
    def plotlinehigh(self,x0i=0,y0i=0,x1i=10,y1i=10):
        '''
        Subfuctions of bresehnam algorithm (look at literature)
        to account for slope of segment
        '''
        dx = x1i - x0i
        dy = y1i - y0i
        xi = 1
        if dx < 0:
            xi = -1
            dx = -dx
    
        D = (2 * dx) - dy
        x = x0i
        px_i = []
        py_i = []
        for yi in np.arange(y0i,y1i+1,1):
            px_i.append(x)
            py_i.append(yi)
            if D > 0:
                x = x + xi
                D = D + (2 * (dx - dy))
            else:
                D = D + 2*dx
        return px_i,py_i
    
    def plotlinelow(self,x0i=0,y0i=0,x1i=10,y1i=10):
        '''
        Subfuctions of bresehnam algorithm (look at literature)
        to account for slope of segment
        '''
        dx = x1i - x0i
        dy = y1i - y0i
        yi = 1
        if dy < 0:
            yi = -1
            dy = -dy
    
        D = (2 * dy) - dx
        y = y0i
        px_i = []
        py_i = []
        for xi in np.arange(x0i,x1i+1,1):
            px_i.append(xi)
            py_i.append(y)
            if D > 0:
                y = y + yi
                D = D + (2 * (dy - dx))
            else:
                D = D + 2*dy
        return px_i,py_i


def eye_plot(trace_i = np.zeros(2),sps_i = 2, hbins = [300]):
    '''
    Function to generate eye plot
    Inputs:
        trace_i: trace for which the eye plot will be generated
        sps_i: samples per symbol of signal
        ybins: ybins on the y-axis
        
    '''
    eyex_i,eyey_i = eye_construct(trace_i,sps_i) ##  generate data of eyes
    
    if len(hbins)<2:
        # plt.figure()
        nbins_x = 2*sps_i
        dx = 1/nbins_x
        x_edge = np.linspace(-dx,2+dx,nbins_x+1)
        nbins_y = hbins[0]
        y_max = max(eyey_i.flatten())
        y_min = min(eyey_i.flatten())
        dy = (y_max-y_min)/(nbins_y)
        y_edge = np.arange(y_min,y_max+dy,dy)
        plt.hist2d(eyex_i.flatten(),eyey_i.flatten() ,bins=[x_edge,y_edge],
                   norm=colors.LogNorm(),cmap = my_cmap)
        ax=plt.gca()
        ax.set_facecolor('k')
        ax.set_xticks([0,1,2])
    else:
        rasterizing(eyex_i,eyey_i,gx_i=hbins[0],gy_i=hbins[1])

def RRC_fun(beta = 0.75,Tsi = 2, ntaps = None):
    '''
    RRC filter taps generation
    Returns taps coefficients in an array
    Inputs:
        ntaps: number of coefficients (optimally odd)
        beta: roll off factor
        Tsi: Ts parameter (symbol period of pulse in terms of samples)
    Outputs;
        RRC filter taps (size equal to Tsi) (non normalized)
    '''
    if ntaps == None:
        ntaps = 201    
    tps_in = np.linspace(-ntaps//2,ntaps//2+1,ntaps)
    
    hh = []
    for itps in tps_in:
        if itps == 0:
            hhi = 1/Tsi*(1+beta*(4/np.pi-1))
        elif np.abs(itps)==Tsi/(4*beta):
            hhi = beta/(Tsi*np.sqrt(2))*((1+2/np.pi)*np.sin(np.pi/(4*beta))+(1-2/np.pi)*np.cos(np.pi/(4*beta)))
        else:
            hhi = 1/Tsi * ( np.sin(np.pi*itps/Tsi*(1-beta)) + 4*beta*itps/Tsi*np.cos(np.pi*itps/Tsi*(1+beta)))/(np.pi*itps/Tsi*(1-(4*beta*itps/Tsi)**2))
    
        hh.append(hhi)
      
    hh = np.array(hh)
    hh/= max(hh) ## gain modification for filtered/unfiltered matching

    return hh

def RC_fun(beta=0.75,Tsi=2, ntaps = None):
    '''
    RC filter taps generation
    Returns taps coefficients in an array
    Inputs:
        beta: roll off factor
        Tsi: Ts parameter (symbol period of pulse in terms of samples)
        ntaps: Number of filter coefficients (odd)
    Outputs;
        RRC filter taps  (non normalized)
    '''
    if ntaps == None:
        ntaps = 201
    tps_in = np.linspace(-ntaps//2,ntaps//2+1,ntaps)

    hh = []
    for itps in tps_in:
        
        if np.abs(2*beta*itps/Tsi) == 1:
            hhi = np.pi/(4*Tsi) * np.sinc(1/(2*beta))  
        else:
            hhi = 1/Tsi*np.sinc(itps/Tsi) * np.cos(np.pi*beta*itps/Tsi) / (1 - (2*beta*itps/Tsi)**2)
        hh.append(hhi)
    
    
    
    hh=np.array(hh)
    hh/= max(hh) ## gain modification for filtered/unfiltered matching
    
    return hh

def BesselFilter_fun(wc = 0.75,sps = 2,ntaps = None):
    '''
    Function for Bessel low pass filter, 4th order.
        Input:
            w_c: cutoff frequency (normalized)
            (etc. applying a 7.5 GHz filter to a signal with 10 Gb/s should have w_c=0.75)
            sps: samples per symbol
            ntaps: number of filter taps
        Outputs:
            filter taps
    '''
    
    # wc*=sps
    
    if ntaps==None:
        ntaps = 101
    
    fs_i = 1/sps ## sampling frequency
    
    ## design filter:
    if wc==1:
        h_lp = sp_sig.firwin2(ntaps,[0,fs_i/4,fs_i/2],[1,1,1],fs=fs_i)
    else:
            
        b, a = sp_sig.bessel(4, wc*fs_i/sps  , 'low', analog=False, fs = fs_i ) ## F_cut = w_c * F_data = w_c*fs/sps 
           
        w, LP_w = sp_sig.freqz(b, a, worN = np.linspace(0,fs_i/2,301), fs = fs_i) ## look at docs
        
        h_lp = sp_sig.firwin2(ntaps,w,np.abs(LP_w)**2,fs = fs_i)
    
    return h_lp

def GaussFilter_fun(sps = 2,sigma_f=None,ntaps = None):
    '''
    Function for Gaussian filter.
        Input:
            w_c: cutoff frequency (normalized)
            (etc. applying a 7.5 GHz filter to a signal with 10 Gb/s should have w_c=0.75)
            sps: samples per symbol
            ntaps: number of filter taps
        Outputs:
            filter taps
    '''
    
    # wc*=sps
    
    if ntaps==None:
        ntaps = 101
        
    ## design filter:
    if sigma_f==None:
        sigma_f = sps/2
    
    h_lp = sp_sig.gaussian(ntaps, std = sigma_f)
       
    return h_lp

def resampling_signal(sig_i= np.zeros(2),SpS_in_i = 2,ups_i=1,downs_i=1,filter_c = 'RRC'):
    '''
    Function to resample signal, using pulse shaping with Raised Cosine Filter
    Final signal will have length equal to SpS_in_i*ups_i/downs_i
    Inputs:
        sig: input signal
        SpS_in_i: Samples per symbol of original signal
        ups_i: upsampling factor (after upsampling, have SpS_in_i*ups_i samples )
        downs_i: upsampling factor (sample at every downs_i sample)
        ps: pulse shaping filter choose from RC,RRC
    Output:
        sig_f: Signal after pulse formation has been applied
        sps_fin_i: sps of final signal
    '''
    ### To resample signal, need to upsample and then downsample
    #A) Upsample by a factor ups_i
    
    ## Step 1: Pad signal with zeros, to get trace with length equal to ups_i * SpS_in
    
    for i in range(len(sig_i),0,-1):
        sig_i = np.insert(sig_i,i,np.zeros(ups_i*SpS_in_i-SpS_in_i))
    
    ## Step 2: Convolve with pulse formation function (Raised Cosine)
    beta =  0.7
    Ts = SpS_in_i*ups_i ## symbol period (in samples)
    
    if filter_c == 'RC':
        h = RC_fun(beta,Ts)
    elif filter_c == 'RRC':
        h = RRC_fun(beta,Ts)
    elif filter_c == 'Gauss':
        h = GaussFilter_fun(Ts)
    
    sig_ups_i = sp_sig.convolve(sig_i,h,mode='same') 
    
    #B) Downsample signal by a factor of downs_i
    ## To avoid aliasing issues, again downsampling in two steps
    ## Step 1: Pass signal through low pass filter 
    #(arbitrary choice: Bessel 4th order, w_cut ~ 2/3 * 1/Ts).
    h_lp_f = BesselFilter_fun(1/downs_i,SpS_in_i*ups_i)
    sig_filt_i = sp_sig.convolve(sig_ups_i,h_lp_f,mode='same')
    ## Step 2: "Sample" new signal every down_i-th sample
    ### update: find automatically sampling point
    sig_fin = sig_filt_i[downs_i//2::downs_i] #
    sps_fin_i = int(SpS_in_i*ups_i/(downs_i))
    
    return sig_fin,sps_fin_i


##################################################################################
## FFTs, Transfer functions - NOT OK
##################################################################################

def fun_sig_FFT(sig_i= np.zeros(2)):## ,SampleRate_i): (not needed?)
    '''
    Perform FFT of a real signal and return its frequency response representation.
    Hamming window  used before FFT for completeness.
    
    Input: 
        signal
        SampleRate_i
    Output: 
        - FFT of signal (complex)
        - freq list (converted to 1/samplerate and not 2 pi / samplerate units)
    '''
    
    ## FT works optimally for periodic signals -> use window
    
    ## FFT works optimally for signals with length equal to the power of 2
    ## arbitrary choice of 256 (2**8) samples to use for "averaging"
    
    FFT_len = 2048 ## always even
    
    FFT_iteration = len(sig_i)//FFT_len

    sig_w = np.zeros(FFT_len//2+1,dtype = 'complex128')
    
    w_list = sp_fft.rfftfreq(FFT_len,1)
    
    wind_i = sp_sig.windows.hamming(FFT_len)

    for i in range(FFT_iteration):
        sig_w += sp_fft.rfft(wind_i * sig_i[i*FFT_len:(i+1)*FFT_len])    
    
    sig_w /=FFT_iteration
    
    return w_list[1:],sig_w[1:]

def fun_sig_FFT_norm(w_sig_i = np.ones(2),sig_FFT_i = np.zeros(2)):
    '''
    Normalize arbitrary FFT (usually for TF)
    (normalize with respect to "total power"-area under FFT
     look at https://www.hep.ucl.ac.uk/~rjn/saltStuff/fftNormalisation.pdf)
    
    Inputs: 
        w_sig_i: Frequency axis of FFT (from rfft, in time units not in cycles (2pi countered))
        sig_FFT_i: FFT of signal to be normalized (complex)
    Output: sig_norm_FFT: Normalized FFT
    '''
    delta_f = np.abs(w_sig_i[2]-w_sig_i[3])
    
    norm_const = np.sum(np.abs(sig_FFT_i)**2*delta_f)
    
    sig_FFT_i/=norm_const
    
    return sig_FFT_i
       
def fun_TF(sig_FFT_in_i = np.zeros(2),sig_FFT_out_i = np.zeros(2)):
    '''
    Return transfer function of a system with input sig_in and output sigout.
    
    Inputs:
        sig_FFT_in_i: Input signal in the frequency domain (complex)
        sig_FFT_out_i: Output signal in the frequency domain (complex)
    Output:
        Transfer Function.
        
    
    (COMMENTS)
    The transfer function H(w) is defined as 
    H(w) = Sio / Sii
    where:
    Sio = the cross power spectrum
    Sii =  the power spectrum

    In general, the cross power spectrum of Sij is calculated as:

    Sij = FFT(Vi)*FFT*(Vo) / N 

    source: https://www.sjsu.edu/people/burford.furman/docs/me120/FFT_tutorial_NI.pdf   
    
    '''
    
    S_ii = np.abs(sig_FFT_in_i)**2 / len(sig_FFT_in_i)
    
    S_io = sig_FFT_in_i * np.conjugate(sig_FFT_out_i) / len(sig_FFT_in_i)
    
    TF = S_io / S_ii
    
    return TF

##################################################################################
## Clustering - Statistics - binning - BER - eye diagram analysis
##################################################################################

def Clustering_kmeans(xi = np.zeros(2),yi = np.zeros(2),Ni =2):
    '''
    Data clustering with kmeans algorithm. 
    Function for 2D data (use segmentation function for 1D data)
    Inputs:
        xi,yi : Coordinates of data (1D arrays)
        Ni : number of clusters
    Output: [data_0,data_1,...,data_Ni]
        data_i: data contained in each resulting cluster
    '''
    
    data_set = np.array([xi,yi]).T ### for correct format of data in kmeans function
    centroids,labels = kmeans2(data_set,Ni) # kmeans algorithm to find centroids . Calculates till steady state
    
    data_i = []
    for i in range(Ni):
        data_i.append(data_set[labels==i])
    
    return data_i,centroids

def fun_Nbins(yi = np.zeros(2)):
    '''
    Function to define histogram bins of 1-dimenstional data yi, 
    through Friedman-Diaconis rule
    '''
    p75,p25 = np.percentile(yi,[75,25])
    IQR_1 = p75-p25
    bin_width_1 = 2 * IQR_1 / (len(yi)**(1/3))
    n_bins_i = int((max(yi) - min(yi))//bin_width_1) 
    return n_bins_i
    
def fun_Binning(xi= np.zeros(2),yi= np.zeros(2), Nbins = 30):
    '''
    Function to bin input data in defined number of bins (Nbins)
    Seperate data range in Nbins segments, and calculate mean value at
    each bin, bin center and relevant variation.
    For overcoming empty-generated bins the procedure
    interpolate
    
    inputs:
        xi,yi: array of data
        Nbins: Number of bins
    Outputs:
        x_out: bin centers
        y_out: bin height
        y_err: y-error bar (standard deviation of data in eachc bin)    
    '''
    
    up_lim = max(xi)

    low_lim = min(xi)

    width = (up_lim-low_lim)/Nbins

    x_out = np.linspace(low_lim,up_lim,Nbins)
    
    y_out = []
    y_err = []
    for ii in range(Nbins):
    
        data_i = yi[(xi<x_out[ii]+width/2) & (xi>x_out[ii]-width/2)  ]
        y_out.append(np.mean(data_i))
        y_err.append(np.std(data_i))
    
    y_out = np.array(y_out)
    y_err = np.array(y_err)
    
    ## empty bin calculation
    if any(np.isnan(y_out)):
        ## "interpolate" errorbars
        nan_err = np.where(np.isnan(y_out))
        for i in nan_err:
            try:
                y_err[i]= (y_err[i-1] + y_err[i+1])/2
            except IndexError:
                if i<0:
                    y_err[i]=y_err[1]
                else:
                    y_err[i]=y_err[-2]
        ## interpolate points
        f_out = sp.interpolate.interp1d(x_out[~np.isnan(y_out)],y_out[~np.isnan(y_out)])
        y_out = f_out(x_out)
        
        y_out=np.array(y_out)
    
    return x_out,y_out,y_err


def Clustering_N_Gauss(xi= np.zeros(2),yi= np.zeros(2),Ni = 2):
    '''
    Gaussian clustering function, for arbitrary number of gaussians.
    Function for 2D data
    Inputs: 
        xi,yi : data arrays with coordinates of data (dimensions do not matter)
        Ni: number of clusters
    Output:
        data_i: data seperated in different clusters
        means_i: centers of clusters (means of gaussians)
    '''
    xi = xi.flatten()
    yi = yi.flatten()
    data_set = np.array([xi,yi]).T ### for correct format of data in kmeans function
        
    model = GaussianMixture(n_components=Ni, covariance_type = 'diag', n_init=50).fit(data_set)
    
    gm = model.fit_predict(data_set)
    
    means_i = model.means_
         
    data_i = []
    
    for i in range(Ni):
        data_i.append(data_set[gm==i])
    
    return data_i,means_i

def Clustering_N_Gauss_1D(yi= np.zeros(2),Ni=2):
    '''
    Gaussian clustering function, for arbitrary number of gaussians.
    Function for 1D data
    Inputs: 
        yi : 2D data arrays with coordinates of data
        Ni: number of clusters
    Output:
        data_i: data seperated in different clusters
        means_i: centers of clusters (means of gaussians)
        [,,,]: list containing parameters of gaussian mixtures (weights,means,sigmas)
        
    '''
    
    yi = yi.flatten()
    ## remove nan values:
    yi = yi[~np.isnan(yi)]
    xi = np.zeros(len(yi))
        
    data_set = np.array([xi,yi]).T ### for correct format of data in kmeans function
    if Ni==1:
       
        mu,std = norm.fit(yi)
        
        data_i = [data_set]
        
        means_i = np.array([0,mu])
        means_export = np.array([mu])
        
        sigma_i = np.array([std])
        
        weights_i = np.array([1])
        
        
    else:
        model = GaussianMixture(n_components=Ni, covariance_type = 'diag', n_init=40).fit(data_set)
    
        gm = model.fit_predict(data_set)
        
        means_i = model.means_
        
        ### Arange data in increasing mean value
        id_sorted = np.argsort(means_i[:,1])
        ###
        means_i=means_i[id_sorted]
        
        means_export = means_i[:,1]
        sigma_i = np.array([np.sqrt(i) for i in model.covariances_[:,1]]).flatten()
        sigma_i = sigma_i[id_sorted]
        
        weights_i = model.weights_
        weights_i = weights_i[id_sorted]
        
        
        data_i = []
        
        for i in id_sorted:
            data_i.append(data_set[gm==i])
        
    return data_i,means_i,[weights_i,means_export,sigma_i]

def Clustering_N_Gauss_norm(xi= np.zeros(2),yi= np.zeros(2),Ni=2): ### incomplete
    
    '''
    Gaussian clustering function, for arbitrary number of gaussians.
    Function for 2D data
    Inputs: 
        xi,yi : 1D data arrays with coordinates of data
        Ni: number of clusters
    Output:
        data_i: data seperated in different clusters
        means_i: centers of clusters (means of gaussians)
    '''
    
    data_set = np.array([xi,yi]).T ### for correct format of data in kmeans function
    
    data_set_scaled =  np.array([sig_norm_min_max(xi,0,1),sig_norm_min_max(yi,0,1)]).T ## clustering performed with normalized data
    
    plt.figure(100)
    plt.clf()
    plt.subplot(1,2,1)
    plt.plot(data_set[:,0],data_set[:,1],'bo')
    plt.subplot(1,2,2)
    plt.plot(data_set_scaled[:,0],data_set_scaled[:,1],'bo')
    
    model = GaussianMixture(n_components=Ni,covariance_type = 'diag',n_init=50).fit(data_set_scaled)
    
    gm = model.fit_predict(data_set)
    
    means_i = model.means_
    means_i[:,0] = norm_to_sig(means_i[:,0], xi) ### retrieve units with inverse zscore
    means_i[:,1] = norm_to_sig(means_i[:,1], yi)
        
    data_i = []
    
    for i in range(Ni):
        data_i.append(data_set[gm==i])
    
    return data_i,means_i
    
def eye_center_trig(yi= np.zeros(2),sps_i=2):
    '''
    Function to "synchronize" trace in order to get (almost) centered eye diagrams
    relies on correlating trace yi with a pulse. By finding at which
    lag we achieve maximum correlation, we can identify desired samples to roll our trace:
    Inputs:
        yi: 1d array containing trace
        sps: samples per symbol
    Return: samples required to be inserted in numpy.roll() function
    '''
    step_bit,_ = resampling_signal(np.array([1]),1,sps_i,1) ### pulse
    
    roll,cf,_=correlate_fun(yi,step_bit,0) ## check first 20 bits
    
    roll = roll[np.argmax(cf)]
    
    return -roll

def pick_data_center_eye(eyex_i,eyey_i,sps_i = 2,init_guess_levels_i = 2):
    '''
    Create mask to pick data in center of eye diagram
    
    Input:
        eyex_i,eyey_i: outputs of eye_construct function
        sps_i: samples per symbol
        init_guess_levels_i: number of levels
    '''
    data_initial = Clustering_N_Gauss_1D(eyey_i,init_guess_levels_i)
    clusters_data,_,_ = data_initial
    
    ## Find "true levels"
    levels_tab = []    
    for i in range(init_guess_levels_i):
        clust_i = clusters_data[i][:,1]
        levels_tab.append(f_cent(clust_i)) ## care only about the y axis (levels) of the clusters
    
    levels_tab = np.sort(levels_tab) # sort in ascending order
    
    D_list = []
    
    for i in range(len(levels_tab)-1):
        D_list.append((levels_tab[i] + levels_tab[i+1])/2)
        
    ## -- Find center time
    ## work always with middle eye, independently of modulation format    
    
    # take data lying between upper and lower levels of middle eye
    mid_lower = levels_tab[init_guess_levels_i//2-1]
    mid_upper = levels_tab[init_guess_levels_i//2]
    # given data of middle eye, keep only those points that lie 
    # within [v_middle + 0.05*(v_high - v_low) , v_middle - 0.05*(v_high - v_low) ]
    mask_Tm = fun_select_data_perc_2D(eyey_i,(mid_upper + mid_lower)/2,mid_upper - mid_lower,0.05)
    
    # data_Tm = np.where(mask_Tm==True,eyey_i,np.nan)#np.array([eye_j[i][mask_Tm[i]==True].tolist() for i in range(len(eye_j))])
    t_Tm = np.where(mask_Tm==True,eyex_i,np.nan)
    
    
    ## -- Find crossing times
    data_cross = Clustering_N_Gauss_1D(t_Tm,2) # only two crossing times
    _,tm_means,_ = data_cross  ### not in one step. assign results to new array to stop using Clustering_N_Gauss_1D. release memory
    
    
    # obtain left right times of middle eye, 
    tm_left = tm_means[0,1]
    tm_right = tm_means[1,1]
    t_middle = (tm_left + tm_right)/2 
    t_middle = eyex_i[0,:][np.argmin((eyex_i[0,:]-t_middle)**2)]## to avoid returning nan, match middle time to one of the data points available (useful for signals with low sps)
    
    ## -- Pick data at the center of the eye
    
    ## PAM-4 standard, pick data lying within 5% of central time(arbitrarily generalized for all PAM-M signals)
    mask_c = fun_select_data_perc_2D(eyex_i,t_middle,np.abs(tm_right-tm_left),0.025)
    eye_c_or = np.where(mask_c==True,eyey_i,np.nan) ## original in 2d form, includes nan
    eye_c = eye_c_or.flatten()
    eye_c = eye_c[~np.isnan(eye_c)]
    
    t_c_or = np.where(mask_c==True,eyex_i,np.nan) ## original in 2d form, includes nan
    t_c = t_c_or.flatten()
    t_c = t_c[~np.isnan(t_c)]
        
    return t_c,eye_c
    
def f_cent(data_i = np.zeros(2)):
    '''
    Function to find true 'levels' after initial clustering. 
    Calculating "true" center of each cluster with 50% criterion,
    using LMS estimator (look at A.Jargon paper).
    
    Input:
        data_i : single valued data (etc. only the y-data from a 2D dataset)
    Output:
        updated value of cluster center
        
    '''
    h = int(np.ceil(len(data_i)/2) + 1)

    data_i_sort = np.sort(data_i)

    jj=0
    dy = []
    cent_i = []
    while jj+h<len(data_i)-1:      
        dy.append(data_i_sort[h+jj] - data_i_sort[jj])
        cent_i.append((data_i_sort[h+jj] + data_i_sort[jj])/2)
        jj+=1

    return cent_i[np.argmin(dy)]

def fun_NumLevels(xi= np.zeros(2),yi= np.zeros(2)):
        '''
        Choosing number of levels automatically, using AIC criterion
        
        INPUTS:
            xi: X-data of dataset (etc. time axis of eye) 
            yi: Y-data of dataset (etc. voltage values of eye)
        
        OUTPUT:
            N_choice = number of levels found by algorithm (corresponding to 
                        detected levels)
        
        '''
        
        #### Construct data in proper way
        data_set = np.array([xi,yi]).T ### for correct format of data in kmeans function

        
        N_levels_min = 2 ### minimum number of levels (worst case 2)
        
        N_levels_max = 4 ###maximum acceptable levels, can change depending on application
        
        
        BIC_i = []
        BIC_vals = [] 
        
        for i in range(N_levels_min,N_levels_max+1):
            print('Progress: ' + str(int(100*round(i/(N_levels_max),2))) + ' %')
            gm_i = GaussianMixture(n_components=i,covariance_type = 'diag',weights_init=1/i*np.ones(i),n_init=50).fit(data_set)
            BIC_i.append(i)
            BIC_vals.append(gm_i.bic(data_set))
        
        N_choice = BIC_i[np.argmin(BIC_vals)]
        
        plt.figure()
        plt.clf()
        plt.plot(BIC_i,BIC_vals)
        plt.xlabel('Num of Levels')
        plt.ylabel('AIC val')
        plt.title('Optimum NumLevels='+str(N_choice))
        return N_choice

def fun_NumLevels_ISI(yi= np.zeros(2)):
        '''
        Choosing number of levels automatically, using AIC criterion,
        to account ISI or not
        
        INPUTS:
            yi: Y-data of dataset (etc. voltage values of eye, should be 1d array)
        
        OUTPUT:
            N_choice = 1 or 2 -> number of levels found by algorithm (corresponding to 
                        detected levels)
        
        '''
        
        yi = yi.flatten()
        ## remove nan values:
        yi = yi[~np.isnan(yi)]
        
        xi = np.zeros(len(yi))
        
        #### Construct data in proper way
        data_set = np.array([xi,yi]).T ### for correct format of data in kmeans function

        #1 Gaussian case:
            
        mu,sigma = norm.fit(yi)
        
        loglik = sum(np.log(norm.pdf(yi,loc = mu,scale = sigma)))
                
        AIC = 2*2 - 2*loglik        
        
        #2 Gaussian cases:
        gm_i_ISI = GaussianMixture(n_components=2,covariance_type = 'diag',n_init=50).fit(data_set)
        
        gm_ind = gm_i_ISI.predict(data_set)

        loglik_ISI = []
        for i in range(2):
            
            dt_i = data_set[gm_ind==i][:,1]
            
            mu,sigma = norm.fit(dt_i)

            loglik_ISI.append( sum(np.log(norm.pdf(dt_i,loc = mu,scale = sigma))) )

        loglik_ISI *= gm_i_ISI.weights_

        loglik_ISI = sum(loglik_ISI)

        AIC_ISI = 2*6 - 2*loglik_ISI

        # print('AIC is: %s , AIC_ISI is: %s'%(str(AIC),str(AIC_ISI)) )
        
        if AIC>AIC_ISI:
            N_choice = 2
        else:
            N_choice = 1
        
        # print('number of gaussians: '+str(N_choice))
        
        return N_choice

def fun_select_data_perc(yi= np.zeros(2),val_c=0.5,val_i=0.5,perc_i=0.24):
    '''
    Function for selecting arbitrary data from a 1d array.
    Peak data from yi, lying in the range between val_c+-perc_i*val_i.
    Inputs:
        yi: data (1d array)
        val_c: center value of selection
        val_i: arbitrary range value (relevant to range of selection) (positive)
        perc_i: percentage value (values from 0 to 1)
    Outputs: 
        mask: array with len equal to yi, to be used for filtering of other data coordinates
    '''
    
    mask_i = np.ones(len(yi),dtype=bool)
    
    
    mask_i[yi>val_c+val_i*np.sign(val_c)*perc_i]=0
    mask_i[yi<val_c-val_i*np.sign(val_c)*perc_i]=0
        
    return mask_i

def fun_select_data_perc_2D(yi = np.zeros((2,2)),val_c = 0.5,val_i=0.5,perc_i = 0.5):
    '''
    Function for selecting arbitrary data from a 2d array.
    Peak data from yi, lying in the range between val_c+-perc_i*val_i.
    Inputs:
        yi: data (1d array)
        val_c: center value of selection
        val_i: arbitrary range value (relevant to range of selection) (positive)
        perc_i: percentage value (values from 0 to 1)
    Outputs: 
        mask: 2D array with len equal to yi, to be used for filtering of other data coordinates
    '''
    
    mask_i = np.ones((len(yi),len(yi[0,:])),dtype=bool)
    
    mask_i[yi>val_c+val_i*np.sign(val_c)*perc_i]=False
    mask_i[yi<val_c-val_i*np.sign(val_c)*perc_i]=False
    
    return mask_i

def fun_levels(t_j= np.zeros((2,2)),eye_j= np.zeros((2,2)),init_guess_levels_j = 2):
    '''
    Function to find automatically the levels of the signal.
    arbitrary selecting center of eye.
    works sufficiently well for 2,4 roughly 8 levels (assuming sufficient SNR).
    clustering fails for levels>8
    INPUTS:
        eye_j : eye values array (table format)
        init_guess_levels_j: Initial levels guess (etc.)
    OUTPUTS:
        levels_list:  List with found levels
        crossingtimes: List with crossing times ( in terms of 2 Tsymbol)
    '''

    ## Pickcenter data of eye (lying in ~Tm +- 5%)
    fold_len = len(eye_j[0,:])
    
    eye_c_i = eye_j[:,fold_len//2-1:fold_len//2+2].flatten()
    t_c_i = t_j[:,fold_len//2-1:fold_len//2+2].flatten()
    
    # plt.figure(100)
    # plt.clf()
    # # plt.plot(t_j.flatten(),eye_j.flatten(),'bo')
    # # plt.plot(t_c_i,eye_c_i,'ro')
    # plt.hist(eye_c_i,bins=120)

    ## Initial clustering for finding outer levels 
    clusters_data,_,_ = Clustering_N_Gauss_1D(eye_c_i,init_guess_levels_j)

    levels_tab =[]
    ## Find "true levels"
    for i in range(init_guess_levels_j):
        clust_i = clusters_data[i][:,1]
        levels_tab.append(f_cent(clust_i)) ## care only about the y axis (levels) of the clusters

    ## arange from min max the levels

    levels_tab = np.sort(levels_tab) # sort in ascending order
    
    return levels_tab
   
def fun_eye_sampling_point(eye_j= np.zeros((2,2)),lvls_j = 2):
    '''
    Function to find optimum sampling point (center) of any "eye" like dataset
    by estimating the RMS of the opening. Center is defined where the maximum 
    distance occurs.
    To be used for "aligning" eye properly
    NOT WORKING / COMPLETED
    eye_j: 2d array containing eye data
    lvls_j: number of levels, to be used for approximating bandwith
    '''
    
    bw_i = len(eye_j[:,0])/lvls_j 
    
    KDE_result = []
    for i in range(len(eye_j[0,:])):
        yn = eye_j[:,i]
        model = KernelDensity(kernel = 'gaussian',bandwidth = bw_i).fit(yn.reshape(-1,1))
        KDE_result.append(model.score(yn.reshape(-1,1)))
    
    i_sampling = np.argmin(KDE_result)
    
    return i_sampling, KDE_result
   
def Gaussian_funcs(x_i = np.array([0,1,2]),params_i = [1,0,1]):
    '''
    Function to generate Gaussian fucntion or sum of gaussians.
    Gauss(x; A,x0,sigma) = A*(e^(-(x-x0)^2/2*sigma^2))
    Inputs:
        x_i : x-axis
        params_i: parameters or list of parameters [A,x0,sigma]
    '''
    
    if len(params_i[0])==0:
        fncs = [ params_i[0]*np.exp(-(x_i-params_i[1])**2/(2*params_i[2]**2))]
    else:
        fncs = [ params_i[0][ii]*np.exp(-(x_i-params_i[1][ii])**2/(2*params_i[2][ii]**2)) for ii in range(len(params_i[0])) ]
    return fncs 

def binning(y=np.array([0,1]),num_bins = 2):
    '''
    bin data in different groups, based on their values.
    the different ranges have the same size, based on the data min,max values.
    Inputs: 
        y: data array to be binned
        num_bins: number of bins
    Output:
        binned_data: list containing binned data (ascending order)
    '''
    y_max=max(y)
    y_min=min(y)
    ## range of each group
    step =(y_max-y_min)/num_bins
    ## binning
    binned_data = [y[(y>=(y_min+i*step))*(y<(y_min+(i+1)*step))] for i in range(num_bins)]
    return binned_data

def fun_FOMS(sig_i = np.zeros(2),sps_i=1,init_guess_levels_j=2):
    '''
    Function for calculating BER,Q factor for M-level systems
    
    Inputs:
        t_j : 2D array, time list of eye diagram)
        eye_j: 2D array, eye values (amplitude)
        init_guess_levels_j : trace levels
    Outputs: list [BER,Q] with 
        BER: BER value
        Q_res: Q factor (linear units)
    '''
    ## Initial clustering for finding outer levels
    t_j,eye_j=eye_construct(sig_i,sps_i)
    data_initial = Clustering_N_Gauss_1D(eye_j,init_guess_levels_j)
    clusters_data,_,_ = data_initial
    
    ## Find "true levels"
    levels_tab = []    
    for i in range(init_guess_levels_j):
        clust_i = clusters_data[i][:,1]
        levels_tab.append(f_cent(clust_i)) ## care only about the y axis (levels) of the clusters
    
    levels_tab = np.sort(levels_tab) # sort in ascending order
    
    D_list = []
    
    for i in range(len(levels_tab)-1):
        D_list.append((levels_tab[i] + levels_tab[i+1])/2)
    
    
    '''
    ## Check point1 - thresholds
    
    eye_plot(eye_j.flatten(),16)
    for di in D_list:
        plt.axhline(y=di,c='y',lw=3)
        
    '''
    
    ## -- Find center time
    ## work always with middle eye, independently of modulation format    

    # take data lying between upper and lower levels of middle eye
    mid_lower = levels_tab[init_guess_levels_j//2-1]
    mid_upper = levels_tab[init_guess_levels_j//2]
    # given data of middle eye, keep only those points that lie 
    # within [v_middle + 0.05*(v_high - v_low) , v_middle - 0.05*(v_high - v_low) ]
    mask_Tm = fun_select_data_perc_2D(eye_j,(mid_upper + mid_lower)/2,mid_upper - mid_lower,0.05)
    
    data_Tm = np.where(mask_Tm==True,eye_j,np.nan)#np.array([eye_j[i][mask_Tm[i]==True].tolist() for i in range(len(eye_j))])
    t_Tm = np.where(mask_Tm==True,t_j,np.nan)
    
    
    '''
    ##Check point2 - pcik data in +- 5% of center of the eye
    
    eye_plot(eye_j.flatten(),16)
    plt.plot(t_Tm.flatten(),data_Tm.flatten(),'ro')
    sdsdsd
    '''
    ## -- Find crossing times
    data_cross = Clustering_N_Gauss_1D(t_Tm,2) # only two crossing times
    _,tm_means,_ = data_cross  ### not in one step. assign results to new array to stop using Clustering_N_Gauss_1D. release memory
    
    
    # obtain left right times of middle eye, 
    tm_left = tm_means[0,1]
    tm_right = tm_means[1,1]
    t_middle = (tm_left + tm_right)/2
    t_middle = t_j[0,:][np.argmin((t_j[0,:]-t_middle)**2)]## to avoid returning nan, match middle time to one of the data points available (useful for signals with low sps)

    ## -- Pick data at the center of the eye
    
    ## PAM-4 standard, pick data lying within 5% of central time(arbitrarily generalized for all PAM-M signals)
    mask_c = fun_select_data_perc_2D(t_j,t_middle,np.abs(tm_right-tm_left),0.025)
    eye_c_or = np.where(mask_c==True,eye_j,np.nan) ## original in 2d form, includes nan
    eye_c = eye_c_or.flatten()
    eye_c = eye_c[~np.isnan(eye_c)]
    
    ## for plotting reasons only
    
    t_c_or = np.where(mask_c==True,t_j,np.nan) ## original in 2d form, includes nan
    t_c = t_c_or.flatten()
    t_c = t_c[~np.isnan(t_c)]

    '''
    ##Check point2 - pcik data in +- 5% of center time - to find crossing time
    
    eye_plot(eye_j.flatten(),16)
    plt.plot(t_c.flatten(),eye_c.flatten(),'ro')
    plt.axvline(x=tm_left,c='y')
    plt.axvline(x=tm_right,c='y')
    plt.axvline(x=t_middle,c='g')
    ssdsds
    '''

    ## Separate Data with respect to threshold values derived previously
    cluster_data = []
    for i in range(len(D_list)):
        dat_i = eye_c[eye_c<D_list[i]].flatten()
        if i==0: ## first cluster
            cluster_data.append(np.array(dat_i))     
        else:
            dat_i = dat_i[dat_i>D_list[i-1]]
            cluster_data.append(np.array(dat_i))

    cluster_data.append(eye_c[eye_c>max(D_list)].flatten())    

    cluster_data_size = sum(len(i) for i in cluster_data)
    
    
    ## Find levels and corresponding distributions to extract PDFs, using data from center of the eye.
    
    DF_levels = []
    
    x_test = np.linspace(np.min(eye_c),np.max(eye_c),int(1e4)) ## 1e4 points should lead to sufficient accurace, down to extremely small BER values

    for i in cluster_data:  
        _,_, params_i = Clustering_N_Gauss_1D(i,fun_NumLevels_ISI(i)) ## fun_Numlevels will select whether to fit 1 or 2 gaussians per level (no ISI or ISI)
        # Normalize PDFs to correspond to relative cluster sizes
        norm_PDF = len(i)/(cluster_data_size)
        PDF_i = np.sum(Gaussian_funcs(x_test,params_i),axis = 0)
        PDF_integral = trapezoid(PDF_i,x_test) ### approximately continuous (prob. density function)
        DF_levels.append(norm_PDF/PDF_integral*PDF_i)
    
    ### Testing if normalization is correct
    ### sum of total probablity of each level should be equal to 1
    # print('probability: ' + str(sum([trapezoid(PDF_i,x_test)for PDF_i in DF_levels])))
    
    ## Update to optimum thresholds - intersecion point of distributions - Q,BER values obtained are the optimum ones
    D_list_optimum = []
    
    for i in range(len(DF_levels)-1):
        i_min = np.argmax(DF_levels[i])
        i_max = np.argmax(DF_levels[i+1])
        x_between = x_test[i_min:i_max]
        optimum_i = np.argmin(np.abs(DF_levels[i+1][i_min:i_max]-DF_levels[i][i_min:i_max]))
        D_list_optimum.append(x_between[optimum_i])

    #calculate BER
    BER= 0
    plt.figure(figsize = (10,10))
    plt.clf()
    plt.subplot(2,1,1)
    lll = 1
    for ll in cluster_data:
        plt.hist(ll,bins = 2*fun_Nbins(ll),alpha = 0.7,label = str(lll))
        lll+=1
    plt.legend()
    plt.xlabel('Amplitude')
    plt.ylabel('Counts')
    plt.subplot(2,1,2)
    # ax = plt.gca()
    lll = 1
    for mm in DF_levels:
        plt.plot(x_test,mm,label = str(lll))
        lll+=1
    plt.xlabel('Amplitude')
    plt.ylabel('PDF')
    for i in range(len(D_list_optimum)):
        # axins = ax.inset_axes([(i+1)/len(DF_levels)-1/(4*len(DF_levels)), 0.5, 1/(2*len(DF_levels)) , 1/(2*len(DF_levels))])
        x_BER = x_test[x_test>D_list_optimum[i]]
        DF_BER = DF_levels[i][x_test>D_list_optimum[i]]
        BER+=(trapezoid(DF_BER,x_BER))
        # axins.plot(x_BER,DF_BER)
        # ## Contribution of DF at the "left" of each threshold
        x_BER = x_test[x_test<D_list_optimum[i]]  
        DF_BER = DF_levels[i+1][x_test<D_list_optimum[i]]
        BER+=(trapezoid(DF_BER,x_BER))
        # axins.plot(x_BER,DF_BER)
        # axins.axvline(x=D_list_optimum[i])
        ## axins.set_xlim(D_list_optimum[i]-np.max(DF_BER),D_list_optimum[i]+np.max(DF_BER))
        ## axins.xaxis.set_ticks([D_list[i]-0.99*np.max(DF_BER),D_list[i],D_list[i]+0.99*np.max(DF_BER)])
        # ax.indicate_inset_zoom(axins)
    
    BER/= (np.log2(len(DF_levels)))
    
    Q_res =np.sqrt(2)*erfcinv(2*BER)
    
    return BER , Q_res

def fun_FOMS_simple(sig_i = np.zeros(2),sps_i=1,init_guess_levels_j=2, ISI = False):
    '''
    Function for calculating BER,Q factor for M-level systems
    ISSUE -> if no correlation is made apriori, when calculating
    crossing times, it might lead to worng results, since 3 crossing points
    might appear.
    Need to have both crossing points in frame
    Inputs:
        t_j : 2D array, time list of eye diagram)
        eye_j: 2D array, eye values (amplitude)
        init_guess_levels_j : trace levels (etc. 2 for PAM2, 4 for PAM 4)
        ISI: option to check for ISI. If true, the function will approximate
            each level either with a single or a double gaussian (level splitting)
            and choose which choice serves as a better model (AIC criterion)
            Setting to true might add additional delay in runtime. Q and BER
            will be calculated appropriately either case
    Outputs: list [BER,Q] with 
        BER: BER value
        Q_res: Q factor (linear units)
    '''
    ## Initial clustering for finding levels  
    t_j,eye_j=eye_construct(sig_i,sps_i)
    ## binning data in equilegth bins
    clusters_data = binning(y=sig_i,num_bins=init_guess_levels_j)
    ## Find "true levels"
    levels_tab = []    
    for i in range(init_guess_levels_j):
        clust_i = clusters_data[i]
        levels_tab.append(f_cent(clust_i)) ## care only about the y axis (levels) of the clusters
    levels_tab = np.sort(levels_tab) # sort in ascending order
    ## find thresholds
    D_list = []
    for i in range(len(levels_tab)-1):
        D_list.append((levels_tab[i] + levels_tab[i+1])/2)
    '''
    ## Check point1
    eye_plot(eye_j.flatten(),sps_i)
    for levs in levels_tab:
        plt.axhline(y=levs,c='y',lw=3)
    dd
    '''
    ## -- Find center time
    ## work always with middle eye, independently of modulation format    
    # take data lying between upper and lower levels of middle eye
    mid_lower = levels_tab[init_guess_levels_j//2-1]
    mid_upper = levels_tab[init_guess_levels_j//2]
    # given data of middle eye, keep only those points that lie 
    # within [v_middle + 0.05*(v_high - v_low) , v_middle - 0.05*(v_high - v_low) ]
    mask_Tm = fun_select_data_perc_2D(eye_j,(mid_upper + mid_lower)/2,mid_upper - mid_lower,0.25)
    data_Tm = np.where(mask_Tm==True,eye_j,np.nan)
    t_Tm = np.where(mask_Tm==True,t_j,np.nan)
    '''
    ##Check point2 - pcik data in +- 5% of center of the eye
    eye_plot(eye_j.flatten(),sps_i)
    plt.plot(t_Tm.flatten(),data_Tm.flatten(),'ro')
    sdsdsd
    '''
    ## -- Find crossing times
    data_cross = Clustering_N_Gauss_1D(t_Tm,2) # only two crossing times
    _,tm_means,_ = data_cross  ### not in one step. assign results to new array to stop using Clustering_N_Gauss_1D. release memory
    # obtain left right times of middle eye, 
    tm_left = tm_means[0,1]
    tm_right = tm_means[1,1]
    t_middle = (tm_left + tm_right)/2
    t_middle = t_j[0,:][np.argmin((t_j[0,:]-t_middle)**2)]## to avoid returning nan, match middle time to one of the data points available (useful for signals with low sps)
    ## -- Pick data at the center of the eye
    ## PAM-4 standard, pick data lying within 5% of central time(arbitrarily generalized for all PAM-M signals)
    mask_c = fun_select_data_perc_2D(t_j,t_middle,np.abs(tm_right-tm_left),0.025)
    eye_c_or = np.where(mask_c==True,eye_j,np.nan) ## original in 2d form, includes nan
    eye_c = eye_c_or.flatten()
    eye_c = eye_c[~np.isnan(eye_c)]
    ## for plotting reasons only
    t_c_or = np.where(mask_c==True,t_j,np.nan) ## original in 2d form, includes nan
    t_c = t_c_or.flatten()
    t_c = t_c[~np.isnan(t_c)]
    '''
    ##Check point2 - pcik data in +- 5% of center time - to find crossing time
    eye_plot(eye_j.flatten(),sps_i)
    plt.plot(t_c.flatten(),eye_c.flatten(),'ro')
    plt.axvline(x=tm_left,c='y')
    plt.axvline(x=tm_right,c='y')
    plt.axvline(x=t_middle,c='g')
    dds
    '''
    ## Separate Data with respect to updated threshold values derived previously
    cluster_data = []
    for i in range(len(D_list)):
        dat_i = eye_c[eye_c<D_list[i]].flatten()
        if i==0: ## first cluster
            cluster_data.append(np.array(dat_i))     
        else:
            dat_i = dat_i[dat_i>D_list[i-1]]
            cluster_data.append(np.array(dat_i))
    cluster_data.append(eye_c[eye_c>max(D_list)].flatten())    
    cluster_data_size = sum(len(i) for i in cluster_data)    
    ## Find levels and corresponding distributions to extract PDFs, using data from center of the eye.
    DF_levels = []
    x_test = np.linspace(np.min(eye_c),np.max(eye_c),int(1e4)) ## 1e4 points should lead to sufficient accurace, down to extremely small BER values

    for i in cluster_data:
        if ISI==True:
            _,_, params_i = Clustering_N_Gauss_1D(i,fun_NumLevels_ISI(i)) ## fun_Numlevels will select whether to fit 1 or 2 gaussians per level (no ISI or ISI)
        else:
            _,_, params_i = Clustering_N_Gauss_1D(i,1) ## 
        # Normalize PDFs to correspond to relative cluster sizes
        norm_PDF = len(i)/(cluster_data_size)
        PDF_i = np.sum(Gaussian_funcs(x_test,params_i),axis = 0)
        PDF_integral = trapezoid(PDF_i,x_test) ### approximately continuous (prob. density function)
        DF_levels.append(norm_PDF/PDF_integral*PDF_i)
    
    ### Testing if normalization is correct
    ### sum of total probablity of each level should be equal to 1
    # print('probability: ' + str(sum([trapezoid(PDF_i,x_test)for PDF_i in DF_levels])))
    
    ## Update to optimum thresholds - intersecion point of distributions - Q,BER values obtained are the optimum ones
    D_list_optimum = []
    
    for i in range(len(DF_levels)-1):
        i_min = np.argmax(DF_levels[i])
        i_max = np.argmax(DF_levels[i+1])
        x_between = x_test[i_min:i_max]
        optimum_i = np.argmin(np.abs(DF_levels[i+1][i_min:i_max]-DF_levels[i][i_min:i_max]))
        D_list_optimum.append(x_between[optimum_i])

    #calculate BER
    BER= 0
    # plt.figure(22,figsize = (10,10))
    # plt.clf()
    # plt.subplot(2,1,1)
    # lll = 1
    # for ll in cluster_data:
    #     plt.hist(ll, bins = 2*fun_Nbins(ll),alpha = 0.7,label = str(lll))#+' '+str(shapiro(ll))) 
    #     lll+=1
    # plt.legend()
    # plt.xlabel('Amplitude')
    # plt.ylabel('Counts')
    # plt.subplot(2,1,2)
    # ax = plt.gca()
    # lll = 1
    # for mm in DF_levels:
    #     plt.plot(x_test,mm,label = str(lll))
    #     lll+=1
    # plt.xlabel('Amplitude')
    # plt.ylabel('PDF')
    # ax=plt.gca()
    for i in range(len(D_list_optimum)):
        # axins = ax.inset_axes([(i+1)/len(DF_levels)-1/(4*len(DF_levels)), 0.5, 1/(2*len(DF_levels)) , 1/(2*len(DF_levels))])
        x_BER = x_test[x_test>D_list_optimum[i]]
        DF_BER = DF_levels[i][x_test>D_list_optimum[i]]
        BER+=(trapezoid(DF_BER,x_BER))
        # axins.plot(x_BER,DF_BER)
        # ## Contribution of DF at the "left" of each threshold
        x_BER = x_test[x_test<D_list_optimum[i]]  
        DF_BER = DF_levels[i+1][x_test<D_list_optimum[i]]
        BER+=(trapezoid(DF_BER,x_BER))
        # axins.plot(x_BER,DF_BER)
        # axins.axvline(x=D_list_optimum[i],c='k')
        # axins.set_xlim(D_list_optimum[i]-np.max(DF_BER),D_list_optimum[i]+np.max(DF_BER))
        # axins.xaxis.set_ticks([D_list[i]-0.99*np.max(DF_BER),D_list[i],D_list[i]+0.99*np.max(DF_BER)])
        # ax.indicate_inset_zoom(axins)
    
    BER/= (np.log2(len(DF_levels)))
    
    Q_res =np.sqrt(2)*erfcinv(2*BER)
    
    return BER , Q_res

def ber_scale(ax_ber_i, min_ber = -13):
    
    '''
    Function for correct BER scale ('double logarithmic')
    
    Inputs: 
        ax_ber_i: axis at which scale is applied
        
        min_ber (optional): minimum ber value (log10(BER_min))
    '''
    def forward(xi):
        return -np.log10(-np.log10(xi))

    def inverse(xi):
        return 10**(-10**(-xi)) 
    
    ber_ticks = np.array([10**(-i) for i in range(abs(min_ber))])
    
    ax_ber_i.set_yscale('function',functions = (forward,inverse))
    ax_ber_i.yaxis.set_minor_formatter(NullFormatter())
    ax_ber_i.yaxis.set_major_locator(FixedLocator(ber_ticks))
    ax_ber_i.set_yticklabels('$10^{%.0f}$'%y for y in np.log10(ber_ticks))
