# Supplementary material for: Nonlinear optical vector processing using linear silicon photonic circuits for 50 Gb/s memory and string similarity functions
Source: Nat Commun. 2025 Dec 17;16:11416. doi: 10.1038/s41467-025-66286-7 (PMC12749030; doi:10.1038/s41467-025-66286-7)
Supplement: Supplementary file 4 — Source data [file 41467_2025_66286_MOESM4_ESM.zip › Code and Raw data files/DSP/equalizers.py]

# This is a part of PhosComPy
#
# This fie implements equalization methods that are used in PhosComPy
#
# Author: George Mourgias-Alexandris, mourgias@csd.auth.gr, 16-5-2019
#
# Copyright 2019 George Mourgias-Alexandris

import numpy as np


def apply_fir(filt, sig):
    k = len(sig)
    rcv = np.concatenate([sig[len(sig) - len(filt):len(sig)], sig, sig[0:len(filt)]]) #concatenate mandatory for for-loop
    y = np.zeros(k)
    for n in range(k):
        x = np.flipud(rcv[n:n + len(filt)])  #
        y[n] = np.dot(x, filt)
    # y = np.convolve(filt, sig, "same")
    return y


def lms_dfe_equalize(sig, ff, fb):
    ff_len = len(ff)  # feedforward filter length
    fb_len = len(fb)  # feedback filter length

    k = len(sig) - ff_len

    # Initialization
    y = np.zeros(k)  # Filter output

    ff_ip = np.zeros(ff_len)
    fb_ip = np.zeros(fb_len)

    fb_out = 0

    for n in range(k):
        ff_ip[1:] = ff_ip[:len(ff_ip) - 1]
        ff_ip[0] = sig[n]
        ff_out = np.dot(ff, ff_ip)
        ff_fb = ff_out - fb_out

        temp = ff_fb < 0
        y[n] = 1 - 2 * temp

        fb_ip[1:] = fb[:len(fb) - 1]
        fb_ip[0] = y[n]
        fb_out = np.dot(fb, fb_ip)
    return y


def lms_dfe_train(sig, ref_sig, ff_len=30, fb_len=3, mu=None):

    k = len(sig) - ff_len
    # Initialization
    ff = np.zeros(ff_len)
    fb = np.zeros(fb_len)

    ff_ip = np.zeros(ff_len)
    fb_ip = np.zeros(fb_len)
    fb_out = 0

    if mu is None:
        auto_cor = (np.dot(sig, np.transpose(sig))) / (len(sig) + ff_len - 1)
        mu = 0.125 * 2 / (ff_len * auto_cor + fb_len)
    print("{}-tap feedforward and {}-tap feedback DFE-LMS equalizer with step size equal to: {}".format(ff_len, fb_len, mu))

    # Equalise
    for n in range(k):
        ff_ip[1:] = ff_ip[:len(ff_ip) - 1]
        ff_ip[0] = sig[n]
        ff_out = np.dot(ff, ff_ip)

        ff_fb = ff_out - fb_out
        er = ff_fb - ref_sig[n]

        temp = ff_fb < 0
        quant_op = 1 - 2 * temp

        ff = ff - mu * er * ff_ip
        fb = fb - mu * er * fb_ip

        fb_ip[1:] = fb[:len(fb) - 1]
        fb_ip[0] = quant_op

        fb_out = np.dot(fb, fb_ip)
    print("Calculated taps:\nFeedforward: {}\nFeedback: {}".format(ff, fb))
    return ff, fb


def lms_ffe2(sig, ref_sig, taps, mu, trlen):
    if mu is None:
        auto_cor = (np.dot(sig, np.transpose(sig))) / (len(ref_sig) + trlen - 1)
        mu = 0.125 * 2 / (taps * auto_cor)

    print("{}-tap FFE-LMS equalizer with step size equal to: {}".format(taps, mu))
    k = len(sig) - taps

    # Initialization
    y = np.zeros(k)  # Filter output
    e = np.zeros(trlen)  # Error signal
    w = np.zeros(taps)  # Initialise equaliser
    #w[taps//2]=1

    # Equalise
    for n in range(k):
        x = np.flipud(sig[n:n + taps])  #
        y[n] = np.dot(x, w)

        if n < trlen:
            e[n] = ref_sig[n + taps-1] - y[n]
            w = w + mu * x * e[n]
            y[n] = np.dot(x, w)
    print("Calculated taps: {}".format(w))
    print("Error is: ", np.mean(e))
    return y, e, w


def lms_ffe(sig, ref_sig, pre_taps, taps, mu, trlen):
    if mu is None:
        auto_cor = (np.dot(sig, np.transpose(sig))) / (len(ref_sig) + trlen - 1)
        mu = 0.125 * 2 / (taps * auto_cor)

    sig = np.roll(sig, -pre_taps)
    print("{}-tap FFE-LMS equalizer with step size equal to: {}".format(taps, mu))
    k = len(sig) - taps

    # Initialization
    y = np.zeros(k)  # Filter output
    e = np.zeros(trlen)  # Error signal
    w = np.zeros(taps)  # Initialise equaliser
    #w[taps//2] = 1
    # Equalise
    for n in range(k):
        x = np.flipud(sig[n:n + taps])  #
        y[n] = np.dot(x, w)

        if n < trlen:
            e[n] = ref_sig[n + taps-1] - y[n]
            w = w + mu * x * e[n]
            y[n] = np.dot(x, w)
    print("Calculated taps: ", end='')
    for a in (w):
        print("{}, ".format(a), end='')
    return y, e, w


def ffe(signal, taps, mu, h=None, k=2):
    n = k * taps
    eq_sam = len(signal)//k
    if h is None:
        h = np.zeros(n, dtype=float)
        h[taps//2] = 1
    signal_out = np.zeros(eq_sam, dtype=float)
    padded = np.concatenate((signal[len(signal) - n // 2:len(signal)], signal, signal[0:n // 2]), axis=0)
    se = np.zeros((eq_sam, 1))
    for i in range(eq_sam):
        x = padded[k*i:k*i+n]
        y = np.matmul(h, x)
        e = 1 - y ** 2
        h = h + mu * np.outer(e * y, x)
        se[i, :] = e ** 2
        signal_out[i] = y
    return signal_out, se, h


def cma(signal, taps, mu, h=None):
    k = 2
    n = k*taps
    eq_sam = len(signal)//k
    if h is None:
        h = np.zeros(n, dtype=complex)
        h[taps//2] = 1
    signal_out = np.zeros(eq_sam, dtype=complex)
    padded = np.concatenate((signal[len(signal) - n // 2:len(signal)], signal, signal[0:n // 2]), axis=0)
    se = np.zeros((eq_sam, 1))
    for i in range(eq_sam):
        x = padded[k*i:k*i+n]
        y = np.matmul(h, x)
        e = 1 - np.abs(y) ** 2
        h = h + mu * np.outer(e * y, np.conj(x))

        se[i, :] = e ** 2
        signal_out[i] = y
    return signal_out, se, h


def rde(signal, taps, sym_map, mu, h=None):
    k = 2
    n = k*taps
    eq_sam = len(signal)//k
    if h is None:
        h = np.zeros(n, dtype=complex)
        h[taps//2] = 1
    signal_out = np.zeros(eq_sam, dtype=complex)
    rd = np.unique(np.abs(sym_map) ** 2)
    padded = np.concatenate((signal[len(signal) - n // 2:len(signal)], signal, signal[0:n // 2]), axis=0)
    se = np.zeros((eq_sam, 1))
    if len(sym_map) == 16:
        num_rds = 3
    else:
        num_rds = 6
    rd_sum = np.zeros(num_rds)
    for i in range(1, num_rds):
        rd_sum[i-1] = (rd[i-1]+rd[i])/2
    for i in range(eq_sam):
        x = padded[k * i:k * i + n]
        y = np.matmul(h, x)
        radius = np.abs(y) ** 2
        rdec = -1.0
        flag = True
        radius = radius[0]
        for j in range(num_rds-1):
            if radius < rd_sum[j] and flag:
                rdec = rd[j]
                flag = False
        if rdec == -1.0:
            rdec = rd[num_rds-1]
        e = (rdec - radius)
        h = h + mu * np.outer(e, np.conj(x))
        se[i] = np.abs(e) ** 2
        signal_out[i] = y

    return signal_out, se, h


def tap_initializer(h, taps):
    ct = taps//2
    h[1, taps + ct] = 1
    return h
