# Supplementary material for: Nonlinear optical vector processing using linear silicon photonic circuits for 50 Gb/s memory and string similarity functions
Source: Nat Commun. 2025 Dec 17;16:11416. doi: 10.1038/s41467-025-66286-7 (PMC12749030; doi:10.1038/s41467-025-66286-7)
Supplement: Supplementary file 4 — Source data [file 41467_2025_66286_MOESM4_ESM.zip › Code and Raw data files/DSP/filtering.py]

# This is part of PhosComPy
#
# Implements several types of filtering (Gauss, Bessel, Butterworth)
#
# Author: George Mourgias-Alexandris, mourgias@csd.auth.gr, 28-5-2019
#
# Copyright 2019 George Mourgias-Alexandris

import numpy as np
import matplotlib.pyplot as plt

from scipy.fftpack import fft, ifft, fftfreq, fftshift, rfft, irfft
from scipy.signal import butter, lfilter


def butter_lowpass_filter(data, sample_rate, cutoff, order=6):
    nyq = 0.5 * sample_rate
    normal_cutoff = cutoff / nyq
    b, a = butter(order, normal_cutoff, btype='low', analog=False)
    y = lfilter(b, a, data)
    return y


def gaussian(sig, sample_rate, cutoff):
    f = np.linspace(-sample_rate / 2, sample_rate / 2, len(sig), endpoint=False)
    w = cutoff / (2 * np.sqrt(2 * np.log(2)))
    g = np.exp(-f ** 2 / (2 * w ** 2))

    fsignal = fftshift(fft(fftshift(sig, axes=-1), axis=-1), axes=-1) * g
    filt_sig = np.real(fftshift(ifft(fftshift(fsignal))).flatten())

    g = np.roll(g, len(g)//2)
    sig = irfft(rfft(sig, axis=-1), axis=-1)
    fsignal = fft(sig, axis=-1) * g
    filt_sig2 = ifft(fsignal).flatten()+0.1

 #   plt.figure()
  #  plt.plot(g)
   # plt.show()
    return filt_sig


def rcos(sig, sampl_num, sample_rate, beta):
    T = sampl_num / sample_rate
    f = fftfreq(len(sig)) * sample_rate
    filt = np.zeros(len(f), dtype=f.dtype)
    filt[np.where(np.abs(f) <= (1 - beta) / (2 * T))] = T
    idx = np.where((np.abs(f) > (1 - beta) / (2 * T)) & (np.abs(f) <= (1 + beta) / (2 * T)))
    filt[idx] = T / 2 * (1 + np.cos(np.pi * T / beta * (np.abs(f[idx]) - (1 - beta) / (2 * T))))
    filt /= filt.max()
    fsignal = fft(sig)
    plt.figure()
    plt.plot(filt)
    plt.show()
    filt_sig = ifft(fsignal * filt)
    return filt_sig


def rrcos(sig, sampl_num, sample_rate, beta):
    T = sampl_num / sample_rate
    f = fftfreq(len(sig)) * sample_rate
    filt = np.zeros(len(f), dtype=f.dtype)
    filt[np.where(np.abs(f) <= (1 - beta) / (2 * T))] = T
    idx = np.where((np.abs(f) > (1 - beta) / (2 * T)) & (np.abs(f) <= (1 + beta) / (2 * T)))
    filt[idx] = T / 2 * (1 + np.cos(np.pi * T / beta * (np.abs(f[idx]) - (1 - beta) / (2 * T))))
    filt /= filt.max()
    filt = np.sqrt(filt)
    fsignal = fft(sig)
    filt_sig = ifft(fsignal * filt)
    return filt_sig

def measured_eo():
    resp_x = [(1.068825075, 2.206422044, 3.34646777, 4.487021166, 5.627992641, 6.768665488, 7.90897998, 9.048995844,
            10.1887728, 11.32854976, 12.46883439, 13.60962669, 14.75116556, 15.89142033, 17.03248139, 18.17437862,
            19.31594735, 20.45656047, 21.5963673, 22.73521851, 23.87589135, 25.01704201, 26.15717732, 27.29662579,
            28.43470056, 29.56999809, 30.71087998, 31.85818239, 33.00103523, 34.14326094, 35.28429214, 36.42421842,
            37.56417456, 38.7056537, 39.84575915, 40.98601392, 42.12946401, 43.2713911, 44.40949574, 45.5495116,
            46.69149842, 47.77783574, 48.86256046, 49.99935113, 51.13915795, 52.27869601, 53.41808475, 54.55311351,
            55.69172582, 56.83207017, 57.81551863, 58.4821243, 58.92476701, 59.81671681, 60.96079403, 62.10078003,
            63.23969096, 64.38251394, 65.15636596)]

    resp_y = np.array([(15.71870483, 14.85022871, 14.49784476, 14.25045821, 14.08600404, 13.86782989, 13.58761595, 13.2598844,
            12.89868943, 12.5473333, 12.28888171, 12.11792817, 12.06952257, 11.81618255, 11.69385371, 11.70321849,
            11.66113595, 11.47133332, 11.16332518, 10.72533207, 10.55921041, 10.46244995, 10.22645664, 9.904188985,
            9.417086397, 8.626768833, 8.516980552, 9.1642353, 9.289800621, 9.338264286, 9.237890226, 9.004255028,
            8.780042238, 8.737972342, 8.537458886, 8.358257105, 8.540876726, 8.551138456, 8.133835836, 7.93764876,
            7.953550061, 7.579048927, 7.067758069, 6.605484763, 6.428125864, 6.233035406, 6.031782523, 5.505703579,
            5.272776598, 5.16830288, 4.985688489, 4.471776206, 4.06192875, 3.664624331, 3.776300813, 3.683742193,
            3.542044855, 3.589139926, 3.371213548)])

    resp_y = ifft(resp_y)
    return resp_y
