# Supplementary material for: Nonlinear optical vector processing using linear silicon photonic circuits for 50 Gb/s memory and string similarity functions
Source: Nat Commun. 2025 Dec 17;16:11416. doi: 10.1038/s41467-025-66286-7 (PMC12749030; doi:10.1038/s41467-025-66286-7)
Supplement: Supplementary file 4 — Source data [file 41467_2025_66286_MOESM4_ESM.zip › Code and Raw data files/DSP/pam_toolkit.py]

import numpy as np
#from pynverse import inversefunc
from custom_graphs_numerical import numerical as pc_num
from scipy import signal as scisig
import dsp.pulse_shaping as ps


def amplitude_compensation(sig, curr_pam_lvls):
    """ Calculates the inverse amplitude function prior to produce equally-distanced PAM-M signals.
    Then the calculated function is applied to the input signal. Be careful! It works only for the transmitter side.

    Parameters
        sig: input signal
        curr_pam_lvls: Current PAM-M levels at the receiver side, used to calculate the inverse function

    Returns
        csig: the input signal after being processed with the inverse non-linear function
    """
    curr_pam_lvls = pc_num.sig_norm_min_max(curr_pam_lvls, 0, 1)
    sig = pc_num.sig_norm_min_max(sig, 0, 1)
    lin_points = np.linspace(0, 1, len(curr_pam_lvls))
    fit = np.poly1d(np.polyfit(lin_points, curr_pam_lvls, deg=2))
    inv_f = inversefunc(fit, domain=[0, 1])
    csig = inv_f(sig)
    return csig


def eye_skew_compensation(sig, sampl_num, pam_order, ref_sym, sf):
    """ Introduces delay on each PAM-M pulse according to its amplitude, compensating in this way the eye skew.

    Parameters
        sig: input signal
        sampl_num: samples per symbol
        pam_order: PAM modulation format order
        ref_sym: symbols of input signal
        sk: skew factor (should be zero to one)

    Returns
        sksig: the input signal after being processed with the inverse time skew filter
    """

    ref_sym = ((ref_sym / max(ref_sym)) * (pam_order - 1)).astype(int)

    ref50sps = ps.gauss_resampling(sig, 50, sampl_num, sampl_num)
    ref50sps = np.roll(ref50sps, 17)
    refmt = np.zeros((pam_order, len(ref50sps)))
    for i in range(pam_order):
        refmt[i, :] = np.roll(ref50sps, int((i / pam_order) * sf * 50))
    i = 0
    j = 0
    while i < len(ref_sym):
        ref50sps[j:j + 50] = refmt[ref_sym[i], j:j + 50]
        if i>0 and ref_sym[i] > ref_sym[i-1]:
            ref50sps[j:j + 50] = refmt[ref_sym[i-1], j:j + 50]

        i += 1
        j += 50
    sksig = ps.gauss_resampling(ref50sps, sampl_num, 50, 50)
    return sksig


def main():
    help(amplitude_compensation)
    help(eye_skew_compensation)

if __name__ == '__main__':
    main()
