# Supplementary material for: Nonlinear optical vector processing using linear silicon photonic circuits for 50 Gb/s memory and string similarity functions
Source: Nat Commun. 2025 Dec 17;16:11416. doi: 10.1038/s41467-025-66286-7 (PMC12749030; doi:10.1038/s41467-025-66286-7)
Supplement: Supplementary file 4 — Source data [file 41467_2025_66286_MOESM4_ESM.zip › Code and Raw data files/DSP/pulse_shaping.py]

# This is a part of PhosComPy
#
#  UpSampling is used to perform up-sampling on every signal generated by PhosComPy.
#
# Author: George Mourgias-Alexandris, mourgias@csd.auth.gr, 5-1-2019
#
# v1: only for simulator
#
# Copyright 2019 George Mourgias-Alexandris
import numpy as np
import scipy.signal as scnp
from custom_graphs_numerical import numerical as pc_numerical
from scipy import signal as scisig
from dsp.sampling import upsampler as ups
from dsp.sampling import downsampler as dps


def ps_resampling(sig, a, b, sps, shp, fact):       # sps should be the former samples per symbol of the signal
    sig = pc_numerical.add_pad(sig, int(sps))
    sig = ups(sig, a)
    sig = pulse_shaping(signal=sig, shaping=shp, nsas=int(a*sps), b=fact)
    sig = dps(sig, b)
    sig = pc_numerical.rem_pad(sig, (int(sps)*a)//b)
    return sig

def gauss_resampling(sig, a, b, sps):
    sig = pc_numerical.add_pad(sig, int(sps))
    sig = np.real(scisig.resample_poly(sig, a, b, window=('gaussian', 50)))
    sig = pc_numerical.rem_pad(sig, (int(sps)*a)//b)
    return sig

def pulse_shaping(signal=None, shaping: str = 'rrc', nsas: int = 10, b: float = 0.3):
    if signal is None:
        raise ValueError("Please enter as input signal a valid signal generated by PhosComPy")
    try:
        assert shaping.lower() in ["rrc", "nrz", "btn"]
    except AssertionError:
        print("Please choose a valid pulse shaping format ('rrc', 'nrz')")
        exit(1)
    if shaping.lower() == "rrc".lower():
        h = rrc(fsym_length=202, sps=nsas, beta=b)
    elif shaping.lower() == "nrz".lower():
        h = gaussian(fsym_length=202, sps=nsas, band_fact=b)
    elif shaping.lower() == "btn".lower():
        h = btn(fsym_length=202, sps=nsas, beta=b)
    a = signal[0:nsas]
    b = signal[len(signal)-nsas:len(signal)]
    cnc = np.concatenate([b, signal, a], axis=None)
    shaped_sig_nc = scnp.fftconvolve(cnc, h, 'same')
    shaped_sig = shaped_sig_nc[nsas:len(shaped_sig_nc)-nsas]
    #norm_shaped_sig = pc_numerical.sig_norm(shaped_sig)
    return shaped_sig


def btn(fsym_length: int = 202, sps: int = 10, beta: float = 0.1):
    t = np.linspace(-fsym_length / 2, fsym_length / 2, sps * fsym_length)
    B = 1 / (2)
    b = np.log(2) / beta * B
    btn = 2 * B * np.sinc(2 * B * t) * ((4 * b * np.pi * t * np.sin(2 * np.pi * B * beta * t) + 2 * (b ** 2) * np.cos(
        2 * np.pi * B * beta * t) - (b ** 2)) /
                                        (4 * (np.pi ** 2) * (t ** 2) + (b ** 2)))
    h = btn / np.max(btn)
    return h


def rrc(fsym_length: int = 202, sps: int = 10, beta: float = 0.1):
    ff = np.linspace(-fsym_length / 2, fsym_length / 2, sps * fsym_length)
    h = (np.sin(np.pi * ff * (1 - beta)) + 4 * beta * ff *
         np.cos(np.pi * ff * (1 + beta))) / (np.pi * ff * (1 - (4 * beta * ff) ** 2))
    h[np.abs(ff) == 1 / (4 * beta)] = (beta / np.sqrt(2)) * (
            (1 + 2 / np.pi) * np.sin(np.pi / (4 * beta)) + (1 - 2 / np.pi) * np.cos(np.pi / (4 * beta)))
    h[ff == 0] = 1 + beta * (4 / np.pi - 1)

    h /= h.max()
    return h


def gaussian(fsym_length: int = 202, sps: int = 6, band_fact: float = 2):
    ff = np.linspace(-fsym_length / 2, fsym_length / 2, sps * fsym_length)
    h = np.sqrt(np.pi) / band_fact * np.exp(-(np.pi * ff / band_fact) ** 2)
    return h


def main():
    aa = np.linspace(-10, 10, 201)  # :TODO test cases for each pulse shaper


if __name__ == '__main__':
    main()
