# Supplementary material for: Nonlinear optical vector processing using linear silicon photonic circuits for 50 Gb/s memory and string similarity functions
Source: Nat Commun. 2025 Dec 17;16:11416. doi: 10.1038/s41467-025-66286-7 (PMC12749030; doi:10.1038/s41467-025-66286-7)
Supplement: Supplementary file 4 — Source data [file 41467_2025_66286_MOESM4_ESM.zip › Code and Raw data files/DSP/quality_metrics.py]

import numpy as np
from scipy import special

def q_factor_pamm(sig, sps, ones=None, zeros=None):
    """calculates the Q factor without using reference signal. returns the Q factor, as well as the data classified as
    symbols"""
    if ones is not None and zeros is not None:
        one_std = np.std(ones)
        zero_std = np.std(zeros)
        one_mean = np.mean(ones)
        zero_mean = np.mean(zeros)
        qf = (one_mean - zero_mean) / (one_std + zero_std)
        return qf
    else:
        sig = sig[:len(sig)-len(sig) % sps]
        sig_rsp = sig.reshape(len(sig)//sps, sps)
        avg = np.mean(sig)
        max_dst = 0
        qf = 0
        onlv = 0
        zerlv = 0
        for a in range(sps):
            one_lvl = []
            zero_lvl = []
            for i in sig_rsp[:, a]:
                if i > avg:
                    one_lvl.append(i)
                else:
                    zero_lvl.append(i)
            one_lvl = np.array(one_lvl)
            zero_lvl = np.array(zero_lvl)
            one_std = np.std(one_lvl)
            zero_std = np.std(zero_lvl)
            one_mean = np.mean(one_lvl)
            zero_mean = np.mean(zero_lvl)
            if (np.abs(avg-one_mean)+np.abs(avg-zero_mean)) > max_dst:
                qf = (one_mean-zero_mean)/(one_std + zero_std)
                onlv = one_lvl
                zerlv = zero_lvl
                max_dst = (np.abs(avg - one_mean) + np.abs(avg - zero_mean))
        return qf, onlv, zerlv


def ser(ref_symbols, recv_symbols):
    seq_len = len(recv_symbols)
    err = np.abs(ref_symbols-recv_symbols)
    err = 1*(err > 0)
    err_rate = np.sum(err)/seq_len
    print(str("SER: {:.4e}".format(err_rate)))
    return err_rate


def ber(ref_bits, rcv_bits, eq_taps):
    a = np.correlate(ref_bits, rcv_bits, 'full')
    rc_bits = np.roll(rcv_bits, np.sum(np.argmax(a)) + 1)
    rf_bits = ref_bits[0:len(ref_bits) - np.ceil(eq_taps / 2).astype(int)]
    rc_bits = rc_bits[0:len(rc_bits)-np.ceil(eq_taps/2).astype(int)]
    errors = np.abs(rf_bits-rc_bits)
    sum_errors = np.sum(errors)
    err_rate = sum_errors/len(rf_bits)
    print(str("Error Rate: {:.4e}".format(err_rate)))
    return err_rate, errors


#def snr(rcv_sig, const, eq_taps):
#    const_sig = const
#    const_sig = const_sig[0:len(const_sig)-np.ceil(eq_taps/2).astype(int)]
#    rcv_sig = rcv_sig[0:len(rcv_sig)-np.ceil(eq_taps/2).astype(int)]
#    distances = np.abs(rcv_sig - const_sig)
#    return 10 * np.log10(1 / np.var(distances))


def snr(rcv_sig, ref):
    return 10*np.log10((np.mean(ref-min(ref)))/np.var(rcv_sig-ref))


def snr_pam(rcv_sig, const):
    return 10*np.log10(np.sqrt(np.mean(rcv_sig**2))/np.var(rcv_sig-const))


def snr_rms(rcv_sig, const):
    return 20*np.log10(np.sqrt(np.mean((rcv_sig*np.sqrt(2)*2)**2))/np.var((rcv_sig-const)*np.sqrt(2)*2))


def snr_nn(rcv_sig, const):
    return 10*np.log10(np.mean(const-min(const))/np.var(rcv_sig-const))
#    return np.mean(rcv_sig)**2/np.std(rcv_sig, axis=0)**2
  #  return 10*np.log10(1/np.std(rcv_sig))
    #return 10*np.log10(sp/npp)
#    distances = np.abs(rcv_sig**2 - const_sig**2)
 #   return 10 * np.log10(1 / (np.var(distances)))


def q_factor(sig, sps):
    sig = sig[:len(sig)-len(sig) % sps]
    sig_rsp = sig.reshape(len(sig)//sps, sps)
    max = 0
    inx = -1

    avg = np.mean(sig)
    max_dst = 0
    qf = 0
    onlv = 0
    zerlv = 0
    for a in range(sps):
        one_lvl = []
        zero_lvl = []
        for i in sig_rsp[:, a]:
            if i > avg:
                one_lvl.append(i)
            else:
                zero_lvl.append(i)
        one_lvl = np.array(one_lvl)
        zero_lvl = np.array(zero_lvl)
        one_std = np.std(one_lvl)
        zero_std = np.std(zero_lvl)
        one_mean = np.mean(one_lvl)
        zero_mean = np.mean(zero_lvl)
        if (np.abs(avg-one_mean)+np.abs(avg-zero_mean)) > max_dst:
            qf = (one_mean-zero_mean)/(one_std + zero_std)
            onlv = one_lvl
            zerlv = zero_lvl
            max_dst = (np.abs(avg - one_mean) + np.abs(avg - zero_mean))
            #print(" Selection of Q")
        #print("stds of one, zero for {} sample: \n one: {} \n zero: {}".format(a, np.std(one_lvl), np.std(zero_lvl)))
        #print("mean value of one, zero:\n one: {}\n zero: {}".format(np.mean(one_lvl), np.mean(zero_lvl)))
        #print("Q factor: {}".format((one_mean-zero_mean)/(one_std + zero_std)))
    return qf, onlv, zerlv


def static_ber(sig, sps):
    sig = sig[:len(sig)-len(sig) % sps]
    sig_rsp = sig.reshape(len(sig)//sps, sps)
    max = 0
    inx = -1
    for i in range(sps):
        if np.abs(sig[i]-sig[i+sps]) > max:
            max = np.abs(sig[i]-sig[i+sps])
            inx = i

    avg = np.mean(sig)
    max_dst = 0
    ber = 0
    for a in range(sps):
        one_lvl = []
        zero_lvl = []
        for i in sig_rsp[:, a]:
            if i > avg:
                one_lvl.append(i)
            else:
                zero_lvl.append(i)
        one_lvl = np.array(one_lvl)
        zero_lvl = np.array(zero_lvl)
        one_std = np.std(one_lvl)
        zero_std = np.std(zero_lvl)
        one_mean = np.mean(one_lvl)
        zero_mean = np.mean(zero_lvl)
        if (np.abs(avg-one_mean)+np.abs(avg-zero_mean)) > max_dst:
            ber = (1/2)*(special.erfc(np.abs(one_mean-avg)/one_std)+special.erfc(np.abs(zero_mean-avg)/zero_std))
            max_dst = (np.abs(avg - one_mean) + np.abs(avg - zero_mean))
            #print(" Selection of Q")
        #print("stds of one, zero for {} sample: \n one: {} \n zero: {}".format(a, np.std(one_lvl), np.std(zero_lvl)))
        #print("mean value of one, zero:\n one: {}\n zero: {}".format(np.mean(one_lvl), np.mean(zero_lvl)))
        #print("Q factor: {}".format((one_mean-zero_mean)/(one_std + zero_std)))
    return ber
