# Supplementary material for: Nonlinear optical vector processing using linear silicon photonic circuits for 50 Gb/s memory and string similarity functions
Source: Nat Commun. 2025 Dec 17;16:11416. doi: 10.1038/s41467-025-66286-7 (PMC12749030; doi:10.1038/s41467-025-66286-7)
Supplement: Supplementary file 4 — Source data [file 41467_2025_66286_MOESM4_ESM.zip › Code and Raw data files/DSP/rrc.py]

import matplotlib.pyplot as plt
import numpy as np


def rrc(beta: float = 0.3, ):
    fsym_length = 2002
    sps=10
    filter_freqs = np.linspace(-fsym_length/2, fsym_length/2,sps*fsym_length)
    h = (np.sin(np.pi*filter_freqs*(1-beta))+4*beta*filter_freqs*np.cos(np.pi*filter_freqs*(1+beta)))/(np.pi*filter_freqs*(1-(4*beta*filter_freqs)**2))
    h[np.abs(filter_freqs) == 1/(4*beta)] = (beta/np.sqrt(2))*((1+2/np.pi)*np.sin(np.pi/(4*beta))+(1-2/np.pi)*np.cos(np.pi/(4*beta)))
    h[filter_freqs == 0] = 1-beta+4*beta/np.pi

    h /= h.max()
    #h = np.sqrt(h)
    plt.figure()
    plt.plot(h)
    plt.show()
    return h


def main():
    rrc(beta=0.35)


if __name__ == '__main__':
    main()
