# Supplementary material for: Nonlinear optical vector processing using linear silicon photonic circuits for 50 Gb/s memory and string similarity functions
Source: Nat Commun. 2025 Dec 17;16:11416. doi: 10.1038/s41467-025-66286-7 (PMC12749030; doi:10.1038/s41467-025-66286-7)
Supplement: Supplementary file 4 — Source data [file 41467_2025_66286_MOESM4_ESM.zip › Code and Raw data files/DSP/sampling.py]

# This is a part of PhosComPy
#
#  UpSampling is used to perform up-sampling on every signal generated by PhosComPy.
#
# Author: George Mourgias-Alexandris, mourgias@csd.auth.gr, 5-1-2019
#
# v1: only for simulator
#
# Copyright 2019 George Mourgias-Alexandris
import numpy as np


def upsampler(sym_seq=None, num_samples: int = 10):
    upsampled_signal = np.repeat(sym_seq, num_samples)
    # for i in range(len(upsampled_signal)):
    #     if i % num_samples is not 0:
    #         upsampled_signal[i] = 0
    return upsampled_signal


def downsampler(sym_seq=None, down_samp_factor: int = 10):
    downsampled_signal = np.zeros(len(sym_seq)//down_samp_factor)
    j = 0
    for i in range(len(sym_seq)-down_samp_factor+1):
        if i % down_samp_factor == 0:
            downsampled_signal[j] = sym_seq[i]
            j += 1
    return downsampled_signal

def fractional_delay_filt(sig,f_delay):
    # f_delay =delay # Fractional delay [samples].
    N = 21  # Filter length.
    n = np.arange(N)
    # Compute sinc filter.
    h = np.sinc(n - (N - 1) / 2 + f_delay)

    # Multiply sinc filter by window
    h *= np.blackman(N)

    # Normalize to get unity gain.
    h /= np.sum(h)
    out_sig=np.convolve(h, sig, mode="same")

    return out_sig
