# Supplementary material for: Nonlinear optical vector processing using linear silicon photonic circuits for 50 Gb/s memory and string similarity functions
Source: Nat Commun. 2025 Dec 17;16:11416. doi: 10.1038/s41467-025-66286-7 (PMC12749030; doi:10.1038/s41467-025-66286-7)
Supplement: Supplementary file 4 — Source data [file 41467_2025_66286_MOESM4_ESM.zip › Code and Raw data files/DSP/slice.py]

import numpy as np


def slicer(signal, map, sps):
    norm_map = map/np.sqrt(np.mean(np.abs(map)**2))
    ds = np.abs(signal[:, np.newaxis]-norm_map)
    if sps > 1:
        ds = np.zeros((len(signal)//sps, len(map)))
        ind = 0
        while ind < len(signal):
            ds[ind//sps, :] = np. mean(np.abs(signal[ind:ind+sps, np.newaxis]-norm_map), axis=0)
            ind += sps
    seq = np.argmin(ds, axis=1)
    return seq
