# Supplementary material for: Nonlinear optical vector processing using linear silicon photonic circuits for 50 Gb/s memory and string similarity functions
Source: Nat Commun. 2025 Dec 17;16:11416. doi: 10.1038/s41467-025-66286-7 (PMC12749030; doi:10.1038/s41467-025-66286-7)
Supplement: Supplementary file 4 — Source data [file 41467_2025_66286_MOESM4_ESM.zip › Code and Raw data files/DSP/snr_ber.py]

import numpy as np
import matplotlib.pyplot as plt
from scipy.special import erfc

def q_func(x):
    return 0.5*erfc(x/np.sqrt(2))

M = 4
snr = np.arange(1, 20)
snr = 10**(snr/10)
L = np.sqrt(M)
ber = 2 * (1-1/L) / np.log2(L) * q_func(np.sqrt(3 * np.log2(L) / (L ** 2 - 1) * (2 * snr / np.log2(M))))
snr = 10 * np.log10(snr)


print(snr)
print(ber)
plt.semilogy(snr, ber)
plt.show()
