# Supplementary material for: Nonlinear optical vector processing using linear silicon photonic circuits for 50 Gb/s memory and string similarity functions
Source: Nat Commun. 2025 Dec 17;16:11416. doi: 10.1038/s41467-025-66286-7 (PMC12749030; doi:10.1038/s41467-025-66286-7)
Supplement: Supplementary file 4 — Source data [file 41467_2025_66286_MOESM4_ESM.zip › Code and Raw data files/DSP/symbol_mapper.py]

# This is part of PhosComPy
#
#  Symbol_Mapper corresponds the generated bit sequence to the desired constellation symbols
#
# Author: George Mourgias-Alexandris, mourgias@csd.auth.gr, 12-12-2018
#
# v1: supports M-QAM constellations
#
# Copyright 2018 George Mourgias-Alexandris

from simulator.bit_sequence_generator import BitSequenceGenerator as DataBit
from custom_graphs_numerical import numerical as pc_numerical
import numpy as np


class SymbolMapper:

    def __init__(self, data_bit: DataBit=None, coding: str='gray', mod_type: str='QAM', mod_order: int=4):
        # Checking if modulation type can be supported
        try:
            assert mod_type.upper() in ['QAM', 'PAM']
        except AssertionError:
            raise ValueError("Please select a valid modulation format, {} is not supported".format(mod_type))
        self.mod_type = mod_type.upper()
        
        # Checking if modulation order is valid
        try:
            assert mod_order in [4, 8, 16, 32, 64, 128, 256]
        except AssertionError:
            raise ValueError('Please provide a valid modulation order(4, 8, 16, 32, 64, 128 or 256)!' + '\n' + 'N={} is not valid'
                             .format(mod_order))
        self.mod_order = mod_order
        if coding.lower() == 'gray':
            self.map = self.grey_map()
        elif coding.lower() == 'simple':
            self.map = self.simple_map()
        else:
            raise ValueError("Type 'gray' for Gray coding and 'simple' for simple coding")
        self.map_size = len(self.map)
        self.const = self.constellation()

        if data_bit is None or type(data_bit) is not DataBit:
            raise TypeError("Please call this method with data generated by PhosComPy 'BitSequenceGenerator'")
        else:
            self.bits = data_bit.get_bit_sequence()
            if self.mod_type.upper() == 'PAM':
                self.num_symbols = int(np.ceil(data_bit.get_nbits() / np.log2(mod_order)))
                if not self.num_symbols == data_bit.get_nbits() / np.log2(mod_order):
                    print(
                        "The available number of bits cannot provide an integer number of symbols, so the required number"
                        " of bits are filled by zeros")
            elif self.mod_type.upper() == 'QAM':
                self.num_symbols = int(np.ceil(data_bit.get_nbits() / mod_order))
                if not self.num_symbols == data_bit.get_nbits() / mod_order:
                    print(
                        "The available number of bits cannot provide an integer number of symbols, so the required number"
                        " of bits are filled by zeros")
            self.bits_per_symbol = int(np.log2(self.mod_order))
        self.sym_seq = self.mapper()

    # constructs the Gray map
    def grey_map(self):
        gray_map = np.zeros(self.mod_order, dtype=int)
        for i in range(self.mod_order):
            gray_map[i] = i ^ (i >> 1)
        return gray_map

    # constructs a simple map
    def simple_map(self):
        simple_map = np.zeros(self.mod_order, dtype=int)
        for i in range(self.mod_order):
            simple_map[i] = i
        return simple_map

    # this is ONLY for rectangular constellations
    def constellation(self):
        const_dim = int(np.sqrt(self.mod_order))
        const = 0
        if self.mod_type.upper() == 'QAM':
            if np.log2(self.mod_order) % 2 == 0:
                real_part = np.arange(-const_dim, const_dim, 2) + 1
                const = real_part[:, np.newaxis] + 1j*real_part
                for i in range(len(real_part)):
                    if (i+1) % 2 == 0:
                        const[i, :] = const[i, ::-1]
                const = const.ravel()
            else:
                raise ValueError("Non-square constellations are not yet implemented")
                # TODO implementation of non-square constellations such as 8, 32-QAM
        elif self.mod_type.upper() == 'PAM':
            const = np.arange(0, self.mod_order)
            # const = np.array([0], [0.1], 0.)
            # const = (0.1, 0.3, 0.7, 0.9)

        const = const / np.sqrt(np.mean(np.abs(const) ** 2))
        return const

    def mapper(self):
        sym_seq = pc_numerical.binary2decimal(self.bits, self.bits_per_symbol)
        if self.mod_type.upper() == 'PAM':
            dummy_map = np.zeros((len(self.map), 2), dtype=np.float64)
        elif self.mod_type.upper() == 'QAM':
            dummy_map = np.zeros((len(self.map), 2), dtype=np.complex64)
        dummy_map[:, 0] = self.map
        dummy_map[:, 1] = self.const
        sort_map = np.asarray(sorted(dummy_map, key=lambda x: x[0])) # sorts the map in ascending order
        self.const = sort_map[:, 1]
        self.map = sort_map[:, 0]
        # (e.g. [0, 1, 3, 2] ==> [0, 1, 2, 3])
        const_seq = sort_map[sym_seq, 1]
        return const_seq

    def get_sym_seq(self):
        return self.sym_seq

    def get_const(self):
        return self.const


def main():
    SymbolMapper(coding='gray', mod_order=64, mod_type='QAM')


if __name__ == '__main__':
    main()
