# Supplementary material for: Nonlinear optical vector processing using linear silicon photonic circuits for 50 Gb/s memory and string similarity functions
Source: Nat Commun. 2025 Dec 17;16:11416. doi: 10.1038/s41467-025-66286-7 (PMC12749030; doi:10.1038/s41467-025-66286-7)
Supplement: Supplementary file 4 — Source data [file 41467_2025_66286_MOESM4_ESM.zip › Code and Raw data files/DSP/time_skew.py]

import numpy as np
from scipy.fftpack import fft, ifft, fftfreq
from custom_graphs_numerical import numerical

from dsp.sampling import upsampler as upsampled
from custom_graphs_numerical import numerical as pc_num
import dsp.pulse_shaping as ps
from custom_graphs_numerical import numerical as pc_numerical
from scipy import signal as scisig
from dsp.sampling import upsampler as ups
from dsp.sampling import downsampler as dps

def freq_delay(sig, delay, sample_rate):
    freq_vector = np.fft.fftfreq(len(sig), sample_rate / 2)
    sig_out = np.fft.ifft(np.exp(-1j * 2 * np.pi * freq_vector * 1 * delay) * np.fft.fft(sig))
    return sig_out

sps = 6


def upsampler(sym_seq=None, num_samples: int = 10):
    upsampled_signal = np.repeat(sym_seq, num_samples)
    # for i in range(len(upsampled_signal)):
    #     if i % num_samples is not 0:
    #         upsampled_signal[i] = 0
    return upsampled_signal


def downsampler(sym_seq=None, down_samp_factor: int = 10):
    downsampled_signal = np.zeros(len(sym_seq)//down_samp_factor)
    j = 0
    for i in range(len(sym_seq)-down_samp_factor):
        if i % down_samp_factor == 0:
            downsampled_signal[j] = sym_seq[i]
            j += 1
    return downsampled_signal


def ps_resampling_Tol(sig, a, b, sps):
    sig = pc_numerical.add_pad(sig, int(sps))
    sig = ups(sig, a)
    sig = dps(sig, b)
    sig = pc_numerical.rem_pad(sig, (int(sps)*a)//b)
    return sig

def time_delay(sig, delay, samplenum, us, sps):
    # sig = pc_num.add_pad(sig, int(sps))
    # sig = upsampler(sig, us)
    # sig = downsampler(sig, samplenum)
    # usig = pc_num.rem_pad(sig, (int(sps*us)*samplenum)//us)
    # sig = pc_num.add_pad(sig, int(sps))
    # sig = np.roll(sig, delay)
    # sig = upsampler(sig, samplenum)
    # sig = downsampler(sig, us)
    # usig = pc_num.rem_pad(sig, (int(sps*us)*samplenum)//us)
    usig = ps_resampling_Tol(sig, us, samplenum, sps)
    usig = np.roll(usig, delay)
    sig_out = ps_resampling_Tol(usig, samplenum, us, sps*us)
    return sig_out


# Needs an lcm function that can find the least common multiple of integer and decimal numbers
def time_skew_AWG_channels_matching(sig, delay, bit_dur, sample_num, sps):
    sample_shift = (sample_num*delay)/bit_dur
    print('sample_shift = ', sample_shift)
    print('sample_num = ', sample_num)
    least_com = pc_num.lcm(sample_num, sample_shift)
    us = least_com
    print('usps = ', us)
    print('delay = ', sample_shift*least_com)
    print('delay int = ', int(sample_shift*least_com))
    usig = ps.ps_resampling(sig, us, 1, sps, 'nrz', 0.1)
    usig = np.roll(usig, int(sample_shift*least_com))
    sig_out = ps.ps_resampling(usig, 1, us, sps*us, 'nrz', 0.1)
    return sig_out
