# Supplementary material for: Nonlinear optical vector processing using linear silicon photonic circuits for 50 Gb/s memory and string similarity functions
Source: Nat Commun. 2025 Dec 17;16:11416. doi: 10.1038/s41467-025-66286-7 (PMC12749030; doi:10.1038/s41467-025-66286-7)
Supplement: Supplementary file 4 — Source data [file 41467_2025_66286_MOESM4_ESM.zip › Code and Raw data files/Experimental_ Error_Analysis_Calculation.py]

# The libraries and packages need to be imported in the respective computer
import os
import time
import math
import numpy as np
import pandas as pd
import seaborn as sns
from tqdm import tqdm
import matplotlib.pyplot as plt
from numpy.matlib import repmat
from matplotlib.figure import Figure
from scipy.signal import argrelextrema
from sklearn.mixture import GaussianMixture
from scipy.stats import norm
from scipy.special import erfc
import scipy
import mpmath
from scipy.special import erfcinv
from sklearn.cluster import AgglomerativeClustering
# from scipy.stats import norm
from scipy.optimize import minimize
from collections import Counter

#%% All python functions used
from DSP.DSP_PHOS_v07 import (eye_plot,fun_FOMS_simple,resampling_signal,PRBS_gen,correlate_fun,sig_norm_min_max)
print('Finished: Importing DSP functions')

#%% All python functions used
from DSP.DSP_PHOS_v07 import (eye_plot,fun_FOMS_simple,resampling_signal,PRBS_gen,correlate_fun,sig_norm_min_max)
print('Finished: Importing DSP functions')

def calculate_occurrences(output_sequence, thresholds):

    counter_1 = 0
    counter_2 = 0
    counter_3 = 0

    # Define bins based on thresholds
    bins = [- np.inf, *thresholds, np.inf]

    # Discretize the output_sequence based on thresholds
    discretized_output = np.digitize(output_sequence, bins=bins, right=False)
    # Debug print to check discretized output

    # print(f"Discretized Output: {discretized_output}")

    # Count how many times each level appears
    counter_1 = np.sum(discretized_output == 1)
    counter_2 = np.sum(discretized_output == 2)
    counter_3 = np.sum(discretized_output == 3)

    print("Counter 1 (level 0):", counter_1)
    print("Counter 2 (level 1):", counter_2)
    print("Counter 3 (level 2):", counter_3)

    return counter_1, counter_2, counter_3

def check_directory_exists(directory, root='Results'):
    dir_path = os.getcwd()
    dir_path = dir_path.replace('\\', '/')

    if root == 'Results':
        data_dir = dir_path + '/' + root + '/' + directory
    else:
        data_dir = dir_path + '/' + root + '/'

    already_exists = os.path.exists(data_dir)

    if not already_exists:
        os.makedirs(data_dir)
        if root != 'Results':
            exit('Empty folder')

def check_file_exists(directory, file):
    dir_path = os.getcwd()
    dir_path = dir_path.replace('\\', '/')

    file_csv = os.path.isfile(dir_path + '/' + directory + '/' + file + '.csv')
    file_pkl = os.path.isfile(dir_path + '/' + directory + '/' + file + '.pkl')

    if file_csv:
        return pd.read_csv(dir_path + '/' + directory + '/' + file + '.csv')
    elif file_pkl:
        return pd.read_csv(dir_path + '/' + directory + '/' + file + '.pkl')
    else:
        exit('No data file (csv or pkl)')


def downsampler(input_signal, downsample_factor):
    downsampled_signal = np.zeros(len(input_signal) // downsample_factor)
    j = 0
    for i in range(len(input_signal) - downsample_factor + 1):
        if i % downsample_factor == 0:
            downsampled_signal[j] = input_signal[i]
            j += 1
    return downsampled_signal

def cut_signal_samples(signal, cut_last_symbols, updated_sps):
    new_length = len(signal) - cut_last_symbols * updated_sps
    return signal[:new_length]

def plot_signal(signal):
    plt.title('Recorded Signal')
    fig_manager = plt.get_current_fig_manager()
    fig_manager.window.showMaximized()
    plt.plot(signal)
    plt.show()

def bres_segment_count(x0, y0, x1, y1, grid):
    if np.any(np.isnan([x0, y0, x1, y1])):
        return

    n_rows, n_cols = grid.shape

    dx = abs(x1 - x0)
    dy = abs(y1 - y0)

    sx = 0
    if x0 < x1:
        sx = 1
    else:
        sx = -1

    sy = 0
    if y0 < y1:
        sy = 1
    else:
        sy = -1

    err = dx - dy

    while True:
        if x0 == x1 and y0 == y1:
            break

        if 0 <= x0 < n_rows and 0 <= y0 < n_cols:
            grid[int(x0), int(y0)] += 1

        e2 = 2 * err
        if e2 > -dy:
            err -= dy
            x0 += sx
        if e2 < dx:
            err += dx
            y0 += sy

def bres_curve_count(y, x, grid):
    for k in range(x.size - 1):
        x0 = x[k]
        y0 = y[k]
        x1 = x[k + 1]
        y1 = y[k + 1]
        bres_segment_count(x0, y0, x1, y1, grid)

def linear_scale(x, src_min, src_max, dst_min, dst_max):
    return dst_min + (x - src_min) * (dst_max - dst_min) / (src_max - src_min)

def fig_show(figure):
    for i in plt.get_fignums():
        if figure != plt.figure(i):
            plt.close(plt.figure(i))
    plt.show()

# Extracr Q factor values from BER
def Calculate_Q_from_BER(BER_value):
    if BER_value <= 0 or BER_value >= 1:
        raise ValueError("BER can not get values below 0 and above 1!")
    # Calculate Q
    Q_factor = np.sqrt(2) * erfcinv(2 * BER_value)
    return Q_factor

def eye_diagram_extraction(input_signal, sps, input_signal_period, calculate_window,roll_search_window,file,rolling_parameter):
    # check_directory_exists(file)
    symbol_slice = 2
    input_signal = np.roll(input_signal, rolling_parameter) # for best Visibility purpose

    eye_center = input_signal_period
    upper_limit = int(eye_center + input_signal_period * (roll_search_window/ 2) / 100)
    lower_limit = int(eye_center - input_signal_period * (roll_search_window/ 2) / 100)

    number_of_symbols = len(input_signal) // input_signal_period
    repeats = number_of_symbols // symbol_slice

    x = np.linspace(0, input_signal_period * symbol_slice, input_signal_period * symbol_slice)
    x = repmat(a=x, m=repeats, n=1).flatten()

    bins = [input_signal_period * symbol_slice, input_signal_period]

    fig, ax = plt.subplots(dpi=500)

    plt.figure(1, figsize=(4, 3))
    ax = plt.gca()
    eye_plot(input_signal, sps, hbins=[512, 256])
    ax = plt.gca()

    save_file = False # Enable this if you want to save the eye diagrams files

    if save_file:
        # Save as PNG
        plt.savefig(os.path.join(save_dir, 'Eye_' + file_name + '_.png'),dpi=500)
        # Save as PDF
        plt.savefig(os.path.join(save_dir, 'Eye_' + file_name + '.pdf'),dpi=500)

def calculate_q_factor(input_signal, input_signal_levels, input_signal_period, calculate_window, file,rolling_parameter):
    # check_directory_exists(file)
    input_signal = np.roll(input_signal, rolling_parameter)  # for best Q factor calculation

    grid_W = 2000
    grid_H = 1200

    grid = np.zeros((grid_H, grid_W), dtype=np.int32)

    ys = []
    for i in range(0, len(input_signal) // (2 * input_signal_period)):
        ys.append(input_signal[int(i * input_signal_period * 2): int((i + 1) * input_signal_period * 2)])

    t_d = np.round(np.linspace(0, grid_W, input_signal_period * 2 + 1, dtype=np.int32))

    y_min = np.nanmin(ys)
    y_max = np.nanmax(ys)
    ys_d = []
    for y in ys:
        ys_d.append(np.round(linear_scale(y, y_min, y_max, 0, grid_H)))

    for y_d in ys_d:
        bres_curve_count(t_d, y_d, grid)

    eye_count = np.zeros(grid_H)

    upper_limit = int(grid_W // 2 + grid_W // 2 * (calculate_window / 2) / 100)
    lower_limit = int(grid_W // 2 - grid_W // 2 * (calculate_window / 2) / 100)
    eye_range = upper_limit - lower_limit

    for i in range(grid_H):
        for j in range(lower_limit, upper_limit):
            eye_count[i] += grid[i][j]
        eye_count[i] /= eye_range

    eye_center = []
    for i in range(len(eye_count)):
        limit = int(round(eye_count[i], 2) * 100)
        for j in range(limit):
            eye_center.append(i)

    eye_q_factor = np.array(eye_center).reshape(-1, 1)

    eye_center = np.array(eye_center)  # Convert to numpy array

    # Process to calculate distributions of a signal in order to extract Error rate and Q factor measurements
    # Define this value every time in the beginning of the code (IMPORTANT) --> Set for every case
    if input_signal_levels == 2: # 2,3 or 4

        # Enable the respective case accroding to the signal
        case_1 = False   # --> Refers to NRZ signals with multiple distributions on their signal levels --> input_signal_levels must be 3
        case_2 = True  # --> Refers to NRZ signals with single distributions on their signal levels --> input_signal_levels must be 2
        case_3 = False  # --> Refers to multi-level signals , considering single distributions on every signal level --> input_signal_levels must be 3

        # Calculate the Q factor and Error rates for the different signal cases
        if case_1:
            # extract mean levels and standard deviations
            gmm = GaussianMixture(n_components=input_signal_levels, n_init=30, covariance_type='full',
                                  random_state=0)  # more accurate for signals that are not perfectly described by a single Gaussian distribution
            gmm.fit(eye_q_factor)

            levels = gmm.means_.flatten()
            covariances = np.sqrt(gmm.covariances_.flatten())

            sorted_indices = np.argsort(levels)
            mean_levels = levels[sorted_indices]
            covariances = covariances[sorted_indices]

            print(f'Distribution Levels of mean values: {mean_levels}')
            print(f'Distribution standard deviations: {covariances}')

            # Empirically estimate the weights by checking the proportion of data assigned to each Gaussian
            # Cluster distributions based on pairwise distances

            distances = np.abs(np.subtract.outer(mean_levels, mean_levels))

            # Adjust based on your needs, depending on the signal (IMPORTANT)
            num_clusters = min(input_signal_levels, 2) #--> the number is based on the number of cluster grouping of the distributions of the data

            clustering = AgglomerativeClustering(n_clusters=num_clusters, affinity='precomputed', linkage='average')
            labels = clustering.fit_predict(distances)

            # Print results
            for i in range(num_clusters):
                cluster_indices = np.where(labels == i)[0]
                cluster_means = mean_levels[cluster_indices]
                cluster_covs = covariances[cluster_indices]
                print(f'Cluster {i + 1}:')
                print(f'  Means: {cluster_means}')
                print(f'  Standard Deviations: {cluster_covs}')

                if i == 0:
                    # multiple_means = cluster_means  # for 2-bit case for Search Bit 1 at 20G
                    # multiple_covs = cluster_covs    # for 2-bit case for Search Bit 1 at 20G

                    multiple_means_1 = cluster_means
                    multiple_covs_1 = cluster_covs
                else:
                    multiple_means_2 = cluster_means
                    multiple_covs_2 = cluster_covs

            np.fill_diagonal(distances, np.inf)  # Ignore self-comparison

            #  Predict the most likely Gaussian component for each data point
            assigned_components = gmm.predict(eye_q_factor)
            # print("assigned_components:", assigned_components)
            # print(len(assigned_components))

            component_counts = np.bincount(assigned_components)
            components = component_counts[sorted_indices]

            # Print the count of data points for each component
            for component, count in enumerate(component_counts):
                print(f'Number of data points in Component {component}: {count}')

            plt.figure(dpi=150)
            plt.title('Signal Distributions')
            sns.histplot(eye_center, bins=max(eye_center), kde=False, stat="density", label="Histogram")
            # Generate a range of values for plotting the Gaussian components
            x = np.linspace(min(eye_center), max(eye_center), 1000)
            # Plot each Gaussian component
            for mean, std in zip(mean_levels, covariances):
                plt.plot(x, norm.pdf(x, mean, std), label=f'Gaussian Mean: {mean:.2f}, Std: {std:.2f}')
                # Plot the data points, color-coded by their assigned Gaussian component
            for component, count in enumerate(component_counts):
                component_points = eye_q_factor[assigned_components == component]
                plt.scatter(component_points, np.zeros_like(component_points), alpha=0.5,
                            label=f'Data Points for Component: {component}: {count}')
                # count += 1
            plt.xlabel('Value')
            plt.ylabel('Density')
            plt.legend()
            # plt.axvline(x=threshold, color='r', linestyle='--', label=f'Threshold D: {threshold:.2f}')
            plt.legend()
            # plt.savefig(os.path.join(save_dir, 'Distributions_' + file_name + '_.png')) # enable when needed!
            plt.show()

            # Some indicative experimental cases are presented in the following parts of the code (also provided tgrough the raw data files)

            # Un-comment or Comment the respective parts for every signal case

            #---------------------------------------------
            # 2-bit case for Search Bit 1 at 20G
            # Data points for specific case
            # print("data point values:",components)
            #
            # data_points_1 = components[0]
            # data_points_2 = components[2]
            #
            # print("The data_points_1 is:", data_points_1)
            # print("The data_points_2 is:", data_points_2)
            #
            # total_data_points_count = data_points_1 + data_points_2
            #
            # weight_1 = data_points_1 / total_data_points_count
            # weight_2 = data_points_2 / total_data_points_count
            #
            # print(f'Empirical weight for 1st partial distribution: {weight_1}')
            # print(f'Empirical weight for 2nd partial distribution: {weight_2}')
            #
            # overall_weight = weight_1 + weight_2
            # if overall_weight > 1:
            #     print("Wrong calculation/assignement of weight values!")
            #
            # # Calculate mix of mean values and standard deviations
            #
            # print("The clustetred mean values are:", multiple_means)
            # mean_mix = weight_1 * multiple_means[0] + weight_2 * multiple_means[1]
            # print("The clustetred std. values are:", multiple_covs)
            # cov_mix = weight_1 * (multiple_covs[0] + pow(multiple_means[0], 2)) + weight_2 * (multiple_covs[1] + pow(multiple_means[1], 2)) - pow(mean_mix, 2)
            # cov_mix = math.sqrt(cov_mix)
            #
            # print("The mean mix is:", mean_mix)
            # print("The cov. mix is:", cov_mix)
            #
            # # Compute the decision threshold
            #
            # threshold_opt = (mean_levels[0] * cov_mix + mean_mix * covariances[0]) / (cov_mix + covariances[0])
            # print("The optimum threshold is:", threshold_opt)
            #
            # # Calculate BER/SER based on Multiple Gaussian Distributions for NRZ signals
            #
            # # Calculate BER for NRZ data sequences
            # L_parameter_1 = 2  # parameter that indicates the multi-gausian distributions in a signal level --> change according to needs!
            # # L_parameter_1 = xx
            #
            # BER_value = (1 / (2 ** 1)) * (scipy.special.erfc((threshold_opt - mean_levels[0]) / (np.sqrt(2) * covariances[0]))) + (1 / (2 ** L_parameter_1)) * (scipy.special.erfc(
            #             (mean_levels[1] - threshold_opt) / (np.sqrt(2) * covariances[1])) + scipy.special.erfc(
            #             (mean_levels[2] - threshold_opt) / (np.sqrt(2) * covariances[2])))

            #---------------------------------------------
            # 2-bit case for Search Bit 2 at 20G
            # # Data points for specific case
            print("data point values:", components)

            data_points_1 = components[0]  # --> the order of the data points is not correct! (IMPORTANT)
            data_points_2 = components[2]
            data_points_3 = components[1]
            data_points_4 = components[3]

            print("The data_points_1 is:", data_points_1) # check every data point for correct assignement!
            print("The data_points_2 is:", data_points_2)
            print("The data_points_3 is:", data_points_3)
            print("The data_points_4 is:", data_points_4)

            total_data_points_count_1 = data_points_2 + data_points_3
            total_data_points_count_2 = data_points_1 + data_points_4

            # Weights for dists. of 0 level
            weight_1 = data_points_3 / total_data_points_count_1
            weight_2 = data_points_2 / total_data_points_count_1
            # Weights for dists. of 1 level
            weight_3 = data_points_1 / total_data_points_count_2
            weight_4 = data_points_4 / total_data_points_count_2

            print(f'Empirical weight for 1st partial distribution: {weight_1}')
            print(f'Empirical weight for 2nd partial distribution: {weight_2}')
            print(f'Empirical weight for 3rd partial distribution: {weight_3}')
            print(f'Empirical weight for 4th partial distribution: {weight_4}')

            overall_weight_zeroes = weight_1 + weight_2
            if overall_weight_zeroes > 1:
                print("Wrong calculation/assignement of weight values!")

            overall_weight_ones = weight_3 + weight_4
            if overall_weight_ones > 1:
                print("Wrong calculation/assignement of weight values!")

            print("The clustetred mean values are:", multiple_means_1)
            print("The clustetred mean values are:", multiple_means_2)

            # Calculate mix of mean values and standard deviations for 1 level value

            mean_mix_ones = weight_3 * multiple_means_1[0] + weight_4 * multiple_means_1[1]

            cov_mix_ones = weight_3 * (multiple_covs_1[0] + pow(multiple_means_1[0], 2)) + weight_4 * (
                        multiple_covs_1[1] + pow(multiple_means_1[1], 2)) - pow(mean_mix_ones, 2)

            cov_mix_ones = math.sqrt(cov_mix_ones)

            # Calculate mix of mean values and standard deviations for 0 level value

            mean_mix_zeroes = weight_1 * multiple_means_2[0] + weight_2 * multiple_means_2[1]

            cov_mix_zeroes = weight_1 * (multiple_covs_2[0] + pow(multiple_means_2[0], 2)) + weight_2 * (
                    multiple_covs_2[1] + pow(multiple_means_2[1], 2)) - pow(mean_mix_zeroes, 2)

            cov_mix_zeroes = math.sqrt(cov_mix_zeroes)

            print("The mean mix ones is:", mean_mix_ones)
            print("The cov. mix ones is:", cov_mix_ones)

            print("The mean mix zeroes is:", mean_mix_zeroes)
            print("The cov. mix zeroes is:", cov_mix_zeroes)

            # Compute the decision threshold

            threshold_opt = (mean_mix_zeroes * cov_mix_ones + mean_mix_ones * cov_mix_zeroes) / (cov_mix_zeroes + cov_mix_ones)
            print("The optimum threshold is:", threshold_opt)

            # Calculate BER/SER based on Multiple Gaussian Distributions for NRZ signals

            # Calculate BER for NRZ data sequences
            L_parameter_1 = 2  # parameter that indicates the multi-gausian distributions in a signal level --> change according to needs!
            L_parameter_2 = 2

            BER_value = (1 / (2 ** L_parameter_1)) * (scipy.special.erfc((threshold_opt - mean_levels[0]) / (np.sqrt(2) * covariances[0]))
                        + scipy.special.erfc((threshold_opt - mean_levels[1]) / (np.sqrt(2) * covariances[1]))) + (1 / (2 ** L_parameter_2)) * (scipy.special.erfc(
                (mean_levels[2] - threshold_opt) / (np.sqrt(2) * covariances[2])) + scipy.special.erfc(
                (mean_levels[3] - threshold_opt) / (np.sqrt(2) * covariances[3])))

            print(f'{BER_value:.40f}')  # for more accuracy

            if BER_value == 0:
                BER_value = 1e-12  # Assign a small non-zero value
                print("Calculated BER (log scale):", BER_value)
                return

            # # Convert BER value to scientific notation
            scientific_notation = f"{BER_value:.2e}"
            # Alternative method to format in the desired form
            base, exponent = f"{BER_value:.2e}".split('e')
            formatted_BER = f"{float(base)} * 10^({int(exponent)})"
            print("The BER is:", formatted_BER)

            Q_factor = Calculate_Q_from_BER(BER_value)  # function for BER calculation
            print("The calculated Q from BER is:", Q_factor)

        if case_2:
            # extract mean levels and standard deviations
            gmm = GaussianMixture(n_components=input_signal_levels,n_init=30, covariance_type='full',random_state=0)  # more accurate for signals that are not perfectly described by a single Gaussian distribution
            gmm.fit(eye_q_factor)

            levels = gmm.means_.flatten()
            covariances = np.sqrt(gmm.covariances_.flatten())

            sorted_indices = np.argsort(levels)
            mean_levels = levels[sorted_indices]
            covariances = covariances[sorted_indices]

            print(f'Distribution Levels of mean values: {mean_levels}')
            print(f'Distribution standard deviations: {covariances}')
            # Empirically estimate the weights by checking the proportion of data assigned to each Gaussian

            plt.figure(dpi=150)
            plt.title('Signal Levels/Distributions')
            sns.histplot(eye_center, bins=max(eye_center), kde=False, stat="density", label="Histogram")
            # Generate a range of values for plotting the Gaussian components
            x = np.linspace(min(eye_center), max(eye_center), 1000)
            # Plot each Gaussian component
            for mean, std in zip(mean_levels, covariances):
                plt.plot(x, norm.pdf(x, mean, std), label=f'Gaussian Mean: {mean:.2f}, Std: {std:.2f}')
            plt.xlabel('Value')
            plt.ylabel('Density')
            plt.legend()
            # plt.savefig(os.path.join(save_dir, 'Distributions_' + file_name + '_.png'))
            plt.show()

            q_factor = []
            for i in range(input_signal_levels - 1):
                value = round((mean_levels[i + 1] - mean_levels[i]) / (covariances[i + 1] + covariances[i]), 2)
                print(f'Q{i + 1}: {value}')
                q_factor.append(value)
            fig_show(q_factor)

            q_factor = abs(np.array(q_factor))  # convert to array and ensure positive value
            print("Q:", q_factor)
            q_factor = np.max(q_factor)

            # Calculate BER based on regular case
            BER_value = 0.5 * erfc(q_factor / np.sqrt(2))

            print(f'{BER_value:.40f}')  # for more accuracy

            if BER_value == 0:
                BER_value = 1e-12  # Assign a small non-zero value
                print("Calculated BER (log scale):", BER_value)
                return

            # Convert BER value to scientific notation
            scientific_notation = f"{BER_value:.2e}"
            # Alternative method to format in the desired form
            base, exponent = f"{BER_value:.2e}".split('e')
            formatted_BER = f"{float(base)} * 10^({int(exponent)})"
            print("The BER value is:", formatted_BER)

        if case_3:

            probabilities = [0.25, 0.5, 0.25] # Define array with probabilities for the 3-level signals for Binomial distribution at the output of the comparison unit

            number_of_levels = 3 # Define the number of levels in the signal
            MER_value_2 = 0 # Initialize variable

            # extract mean levels and standard deviations
            gmm = GaussianMixture(n_components=input_signal_levels, n_init=30, covariance_type='full',
                                  random_state=0)  # more accurate for signals that are not perfectly described by a single Gaussian distribution
            gmm.fit(eye_q_factor)

            levels = gmm.means_.flatten()
            covariances = np.sqrt(gmm.covariances_.flatten())

            sorted_indices = np.argsort(levels)
            mean_levels = levels[sorted_indices]
            covariances = covariances[sorted_indices]

            print(f'Distribution Levels of mean values: {mean_levels}')
            print(f'Distribution standard deviations: {covariances}')

            plt.figure(dpi=150)
            plt.title('Signal Levels/Distributions')
            sns.histplot(eye_center, bins=max(eye_center), kde=False, stat="density", label="Histogram")
            # Generate a range of values for plotting the Gaussian components
            x = np.linspace(min(eye_center), max(eye_center), 1000)
            # Plot each Gaussian component
            for mean, std in zip(mean_levels, covariances):
                plt.plot(x, norm.pdf(x, mean, std), label=f'Gaussian Mean: {mean:.2f}, Std: {std:.2f}')
            plt.xlabel('Value')
            plt.ylabel('Density')
            plt.legend()
            plt.show()

            # mean_levels = [95.95331919, 545.37028519, 995.67488005]

            # Functions for the calculation of the optimum thresholds for the error rate calculations
            def func_to_minimize_MER(x):
                result_MER = probabilities[0] * 0.5 * erfc((x[i] - mean_levels[0]) / (covariances[0] * np.sqrt(2)))
                result_MER += sum(probabilities[j] * 0.5 * erfc((mean_levels[j] - x[i]) / (covariances[j] * np.sqrt(2))) for j in range(i + 1, int(number_of_levels)))
                return result_MER

            def func_to_minimize_SER(x):
                result_SER = 0
                for i in range(int(number_of_levels) - 1):
                    result_SER += probabilities[i] * 0.5 * erfc((x[i] - mean_levels[i]) / (covariances[i] * np.sqrt(2)))
                    result_SER += sum(probabilities[j] * 0.5 * erfc((mean_levels[j] - x[i]) / (covariances[j] * np.sqrt(2))) for j in range(i + 1, int(number_of_levels)))
                    result_SER = probabilities[i]*result_SER
                return result_SER

            # Initial guess and bounds for optimization
            initial_guess = np.zeros(int(number_of_levels) - 1)
            for i in range(len(initial_guess)):
                initial_guess[i] = (mean_levels[i] + mean_levels[i + 1]) / 2

            bounds = [(initial_guess[i] - mean_levels[i] / 3, initial_guess[i] + mean_levels[i] / 3) for i in range(int(number_of_levels) - 1)]

            print('The bounds are:', bounds)
            print('The iniital thresholds guess is:', initial_guess)

            result_SER = minimize(func_to_minimize_SER, initial_guess, bounds=bounds)
            result_MER = minimize(func_to_minimize_MER, initial_guess, bounds=bounds)

            print('Thresholds for MER:', result_MER.x)
            print('Thresholds for SER:', result_SER.x)

            # Calculate the MER for the signal case
            MER_value = probabilities[0] * 0.5 * erfc((result_MER.x[0] - mean_levels[0]) / (covariances[0] * np.sqrt(2)))

            for j in range(1, int(number_of_levels)):
                print('j is: ', j)
                MER_value += probabilities[j] * 0.5 * erfc((mean_levels[j] - result_MER.x[0]) / (covariances[j] * np.sqrt(2)))
            print('The MER for the signal is:', MER_value, "\n")

            # Convert MER value to scientific notation
            scientific_notation = f"{MER_value:.2e}"
            # Alternative method to format in the desired form
            base, exponent = f"{MER_value:.2e}".split('e')
            formatted_MER = f"{float(base)} * 10^({int(exponent)})"

            print("The formatted MER for the signal is:", formatted_MER, "\n")

            print("---------------------------------")
            # Calculate the SER for the signal case

            temp_array = np.zeros(int(number_of_levels)) # initialize temp_array --> array of SERs

            for i in range(int(number_of_levels)): # --> calculation for the 0-level
                if i == 0:
                    temp_array[i] = probabilities[0] * 0.5 * erfc((result_SER.x[i] - mean_levels[0]) / (covariances[0] * np.sqrt(2)))
                    print('temp_array[i]:', temp_array[i])

                    for j in range(1, int(number_of_levels)):
                        temp_array[i] += probabilities[j] * 0.5 * erfc((mean_levels[j] - result_SER.x[i]) / (covariances[j] * np.sqrt(2)))
                        print('temp_array[i]:', temp_array[i])

                    print("\n")

                elif i == int(number_of_levels)-1: # --> calculation for the N-level

                    print('Calculation for the final signal level!')
                    print('mean_level:', mean_levels[i])
                    print('i:', i)

                    temp_array[i] = probabilities[i] * 0.5 * erfc((mean_levels[i] - result_SER.x[i - 1]) / (covariances[i] * np.sqrt(2)))
                    print('temp_array[i]:', temp_array[i])

                    for j in range(i - 1, -1, -1):
                        print(j)
                        temp_array[i] += probabilities[j] * 0.5 * erfc((result_SER.x[i - 1] - mean_levels[j]) / (covariances[j] * np.sqrt(2)))
                    print('temp_array[i]:', temp_array[i])

                    print("\n")

                else:
                    print('mean_level - Intermidiate level:', mean_levels[i])
                    print('i:', i)

                    temp_array[i] = probabilities[i] * 0.5 * erfc((mean_levels[i] - result_SER.x[i - 1]) / (covariances[i] * np.sqrt(2)))
                    print('temp_array[i]:', temp_array[i])

                    temp_array[i] += probabilities[i] * 0.5 * erfc((result_SER.x[i] - mean_levels[i]) / (covariances[i] * np.sqrt(2)))
                    print('temp_array[i]:', temp_array[i])

                    for j in range(i + 1, int(number_of_levels)):
                        temp_array[i] += probabilities[j] * 0.5 * erfc((mean_levels[j] - result_SER.x[i]) / (covariances[j] * np.sqrt(2)))
                        print('temp_array[i]:', temp_array[i])
                        print('j is:', j)

                    for j in range(i - 1, -1, -1):
                        temp_array[i] += probabilities[j] * 0.5 * erfc((result_SER.x[i - 1] - mean_levels[j]) / (covariances[j] * np.sqrt(2)))
                        print('temp_array[i]:', temp_array[i])
                        print('j is:', j)

            print('temp_array:', temp_array)

            temp_SER = 0 # initialize the total SER variable

            print("The probabilities are:", probabilities)

            for i in range(int(number_of_levels)):
                temp_SER += probabilities[i] * temp_array[i]

            total_SER_value = temp_SER

            print('The total SER for the signal is:', total_SER_value, "\n")

            # Convert SER value to scientific notation
            scientific_notation = f"{total_SER_value:.2e}"
            # Alternative method to format in the desired form
            base, exponent = f"{total_SER_value:.2e}".split('e')
            formatted_total_SER_value = f"{float(base)} * 10^({int(exponent)})"

            print("The formatted total SER for the signal is:", formatted_total_SER_value)

def maximize_q_factor(input_signal, input_signal_levels, input_signal_period, roll_search_window, calculate_window, speed_up,rolling_parameter):

    symbol_slice = 2

    print ('samples per symbol:',input_signal_period)
    input_signal= np.roll(input_signal,rolling_parameter) # roll for estimating sampling window - ONLY FOR VISIBILITY PURPOSES

    maximum_limit = int(input_signal_period + input_signal_period * (roll_search_window / 2) / 100)
    minimum_limit = int(input_signal_period - input_signal_period * (roll_search_window / 2) / 100)

    number_of_symbols = len(input_signal) // input_signal_period
    repeats = number_of_symbols // symbol_slice

    x = np.linspace(0, input_signal_period * symbol_slice, input_signal_period * symbol_slice)
    x = repmat(a=x, m=repeats, n=1).flatten()

    bins = [input_signal_period * symbol_slice,input_signal_period]

    fig, ax = plt.subplots()
    ax.set_facecolor('white')  # Set the background color of the axes to white
    plt.title('Eye Diagram/Roll Period')
    fig_manager = plt.get_current_fig_manager()
    # fig_manager.window.showMaximized()
    ax.hist2d(x, input_signal[:len(x)], bins, cmap=plt.cm.hot)
    ax.axvline(maximum_limit, color='blue', linestyle='-', linewidth=1)
    ax.axvline(minimum_limit, color='blue', linestyle='-', linewidth=1)
    fig_show(fig)
    # breakpoint()
    return

# The implemented code starts here with the main function
if __name__ == '__main__':

    # Define the signal levels for each signal case, 3 for 2 -level signals and 2 for 2-level signals, except specific cases of signals with multiple distributions in the signals (2,3, or 4 levels)
    signal_levels = 2 # change it accordingly to 2,3, etc.

    # Define the samples per symbol that the experimental data have been acquired
    # For the 2-bit cases the samples/symbols are 256
    # for the 1-bit WDM cases the samples/symbols are 64
    initial_sps = 64

    # Define the % eye sampling window for q factor calculation based on theory
    eye_diagram_window = 10
    # Define the % adjusted for more accuracy, higher number means more iterations for q search parameters
    roll_search_window = 30
    ideal_roll_search_speed_up = 4  # 4 ideal
    cut_last_symbols = 0

    # Define the rolling parameter depending on the signal case --> the target is to center the eye diagram of the presented signal, in order to get the correct measurements
    rolling_parameter = 10

    # Indicative cases and their rolling parameters:
    # Indicative cases for the 20G operations of the 2-bit results
    # --> 2-bit_case_Search_Bit_1 , roll:-145
    # --> 2-bit_case_Search_Bit_2 , roll:107
    # --> 2-bit_case_target_vector_00, roll:18
    # --> 2-bit_case_target_vector_1X, roll:3
    # Indicative cases for the 20G operations of the WDM results
    # --> WDM_target_value_0_wavelength_λ3, roll:6
    # --> WDM_target_value_1_wavelength_λ2, roll:4
    # Indicative cases for the 50G operations of the WDM results
    # --> WDM_target_value_1_wavelength_λ1, roll:116
    # --> WDM_target_value_0_wavelength_λ2, roll:10

    show_plots = False # Enable if needed

    # The following commands are used to access and reed data from the experimental csv files

    dirpath = os.getcwd()
    dirpath = dirpath.replace('\\', '/')

    # Chose the respective folder, depending on where the results are saved in your computer

    # Define the file name of the respective data file, change it according to the file you want to access
    file_name = 'WDM_target_value_0_wavelength_λ2_50G'   #file name of respective data case

    # If the save file is enabled, chose a path in your computer that the respective files will be saved
    save_dir = r'C:\Users\theom\OneDrive - Αριστοτέλειο Πανεπιστήμιο Θεσσαλονίκης\Desktop'

    read_mask_dir = dirpath + '/Raw Data files/'

    R_frame = pd.read_csv(read_mask_dir + file_name + '.csv', skiprows=21) # --> Enable this command if the csv file has initial lines that are not data, change the skiprows value accordingly
    # R_frame = pd.read_csv(read_mask_dir + file_name + '.csv')

    # Pass the csv data into the signal variable
    signal = R_frame.iloc[:,0].to_numpy().flatten()

    print('Signal samples:',signal.shape)
    updated_sps = initial_sps

    if show_plots:
        plt.title('Recorded Experimental Signal:')
        plt.plot(signal)
        plt.show()

    "The code can plot the eye diagrams and calculate the error rates based on the provided signals"
    # The following functions implements the functionalities of the code

    # The maximize_q_factors function is used to estimate the rolling appropriate rolling point of the singal in order to center the eye diagram
    ideal_signal_roll = maximize_q_factor(signal, signal_levels, updated_sps, roll_search_window, eye_diagram_window, ideal_roll_search_speed_up,rolling_parameter)
    # The eye_diagram_extraction function is used to plot/save the eye diagram of the signal
    eye_diagram_extraction(signal, initial_sps, updated_sps, eye_diagram_window,roll_search_window, file_name,rolling_parameter)
    # The calculate_q_factor function is used to extract all the error rate and Q factor values of the experimental data
    calculate_q_factor(signal, signal_levels, updated_sps, eye_diagram_window, file_name,rolling_parameter)
