# Supplementary material for: Nonlinear optical vector processing using linear silicon photonic circuits for 50 Gb/s memory and string similarity functions
Source: Nat Commun. 2025 Dec 17;16:11416. doi: 10.1038/s41467-025-66286-7 (PMC12749030; doi:10.1038/s41467-025-66286-7)
Supplement: Supplementary file 4 — Source data [file 41467_2025_66286_MOESM4_ESM.zip › Code and Raw data files/Laser_Powers.py]

# The libraries and packages need to be imported in the respective computer
import matplotlib.pyplot as plt
import numpy as np
import math
import sns as sns
from scipy import special
import matplotlib.pyplot as plt
import pandas as pd
import seaborn as sns
from scipy.special import erfc
import scipy
import mpmath
from scipy.special import erfcinv
import matplotlib.ticker as ticker  # Import ticker
from matplotlib.colors import LogNorm
from scipy.integrate import quad
from matplotlib import rc

x_values = ["4x4", "8x8", "16x16", "32x32", "64x64", "128x128"]

width_cm = 10
height_cm = 10

# Convert to inches
width_inch = width_cm / 2.54
height_inch = height_cm / 2.54

# Set figsize in inches
plt.figure(figsize=(width_inch, height_inch))
# plt.figure(figsize=(12, 6))

# threshold = 1e-3  # threshold for MER/SER values

# Single wavelength crossbar values
y_values_laser_MER_20G = [-0.9, 5.1, 10.5, 11, 17, 31.2]
y_values_laser_SER_20G = [-0.7, 5.7, 12.6, 20.6, 31.7, 51.4]

y_values_laser_MER_50G = [1, 7.2, 12.5, 13, 19, 33.3]
y_values_laser_SER_50G = [1.3, 7.8, 14.7, 23, 35.1, 57]

# WDM crossbar values
y_values_laser_MER_20G_WDM = [-5.66, -0.76, 4.1, 3.4, 6.1, 11.4]
y_values_laser_SER_20G_WDM = [-6.36, -0.16, 6.2, 13, 20.8, 31.6]

y_values_laser_MER_50G_WDM = [-4.66, 1.34, 6.1, 5.4, 8.1, 13.5]
y_values_laser_SER_50G_WDM = [-4.36, 1.94, 8.3, 15.4, 24.2, 37.2]

plt.plot(x_values, y_values_laser_SER_20G, label='SER 20 GHz', marker='o', linestyle='-', color='purple')
plt.plot(x_values, y_values_laser_SER_20G_WDM, label='WDM SER 20 GHz', marker='o', linestyle='--', color='purple')
plt.plot(x_values, y_values_laser_MER_20G, label='MER 20 GHz ', marker='o', linestyle='-', color='red')
plt.plot(x_values, y_values_laser_MER_20G_WDM, label='WDM MER 20 GHz', marker='o', linestyle='--', color='red')

# Customize the plot with larger font sizes
plt.xlabel('Xbar scale', fontsize=14)
plt.ylabel('laser Power (dBm)', fontsize=14)
# plt.title('', fontsize=16)
# plt.legend(loc='best', fontsize=12)  # Larger font for the legend
plt.grid(True)
plt.gca().invert_yaxis()
plt.show()

# Set figsize in inches
plt.figure(figsize=(width_inch, height_inch))
# plt.figure(figsize=(12, 6))

plt.plot(x_values, y_values_laser_SER_50G, label='SER 20 GHz', marker='o', linestyle='-', color='purple')
plt.plot(x_values, y_values_laser_SER_50G_WDM, label='WDM SER 20 GHz', marker='o', linestyle='--', color='purple')
plt.plot(x_values, y_values_laser_MER_50G, label='MER 20 GHz ', marker='o', linestyle='-', color='red')
plt.plot(x_values, y_values_laser_MER_50G_WDM, label='WDM MER 20 GHz', marker='o', linestyle='--', color='red')

# Customize the plot with larger font sizes
plt.xlabel('Xbar scale', fontsize=14)
plt.ylabel('laser Power (dBm)', fontsize=14)
# plt.title('', fontsize=16)
# plt.legend(loc='best', fontsize=12)  # Larger font for the legend
plt.grid(True)
plt.gca().invert_yaxis()
plt.show()
