# Supplementary material for: Nonlinear optical vector processing using linear silicon photonic circuits for 50 Gb/s memory and string similarity functions
Source: Nat Commun. 2025 Dec 17;16:11416. doi: 10.1038/s41467-025-66286-7 (PMC12749030; doi:10.1038/s41467-025-66286-7)
Supplement: Supplementary file 4 — Source data [file 41467_2025_66286_MOESM4_ESM.zip › Code and Raw data files/Noise_Scale_and_Symbol_probabilities_Analysis_Calculation.py]

# The libraries and packages need to be imported in the respective computer
import matplotlib.pyplot as plt
import numpy as np
import math
import sns as sns
from scipy import special
import matplotlib.pyplot as plt
import pandas as pd
import seaborn as sns
from scipy.special import erfc
import scipy
import mpmath
from scipy.special import erfcinv
import matplotlib.ticker as ticker  # Import ticker
from matplotlib.colors import LogNorm
from scipy.integrate import quad
from scipy.optimize import minimize
from scipy.stats import norm
import itertools
from matplotlib import rc

def dBm2mW(dBm):
    return 10**((dBm)/10.)

def mW2dBm(mW):
    return 10*np.log10(mW)

# Set to True if you want to enable plots of the code, or False to disable them
enable_plots = False


# The following arrays include the Binomial probabilities used, for the different Xbar scales [2x2 to 128x128] in order to extract the error rate values.
# The values have been generated in the code: Binomial_probabilities_calculation, and are used in the current document

probabilities_2x2 = [0.5, 0.5]
probabilities_4x4 = [0.25, 0.5,  0.25]
probabilities_8x8 = [0.0625, 0.25, 0.375, 0.25, 0.0625]
probabilities_16x16 = [0.00390625, 0.03125, 0.109375, 0.21875, 0.2734375, 0.21875, 0.109375, 0.03125, 0.00390625]
probabilities_32x32 = [0.0000152588,0.0002441406,0.0018310547,0.0085449219,0.0277709961,0.0666503906,0.1221923828,0.1745605469,0.1963806152,
                       0.1745605469,0.1221923828,0.0666503906,0.0277709961,0.0085449219,0.0018310547,0.0002441406,0.0000152588]
probabilities_64x64 = probabilities_32x32 = [ 0.0000000002, 0.0000000074, 0.0000001155, 0.0000011548,
                                                0.0000083726, 0.0000468865, 0.0002109893, 0.0007836744,
                                                0.0024489826, 0.0065306202, 0.0150204264, 0.0300408527,
                                                0.0525714923, 0.0808792189, 0.1097646540, 0.1317175850,
                                                0.1399499340, 0.1317175850, 0.1097646540, 0.0808792189,
                                                0.0525714923, 0.0300408527, 0.0150204264, 0.0065306202,
                                                0.0024489826, 0.0007836744, 0.0002109893, 0.0000468865,
                                                0.0000083726, 0.0000011548, 0.0000001155, 0.0000000074,
                                                0.0000000002]
probabilities_128x128 = [5.42101086e-20, 3.46944695e-18, 1.09287579e-16, 2.25860997e-15,
                                 3.44438020e-14, 4.13325624e-13, 4.06436863e-12, 3.36761972e-11,
                                 2.39942905e-10, 1.49297808e-09, 8.21137943e-09, 4.03104081e-08,
                                 1.78037636e-07, 7.12150543e-07, 2.59426269e-06, 8.64754231e-06,
                                 2.64830983e-05, 7.47758070e-05, 1.95247941e-04, 4.72705540e-04,
                                 1.06358747e-03, 2.22846898e-03, 4.35564391e-03, 7.95378453e-03,
                                 1.35877152e-02, 2.17403444e-02, 3.26105166e-02, 4.58962826e-02,
                                 6.06486591e-02, 7.52879906e-02, 8.78359891e-02, 9.63362461e-02,
                                 9.93467537e-02, 9.63362461e-02, 8.78359891e-02, 7.52879906e-02,
                                 6.06486591e-02, 4.58962826e-02, 3.26105166e-02, 2.17403444e-02,
                                 1.35877152e-02, 7.95378453e-03, 4.35564391e-03, 2.22846898e-03,
                                 1.06358747e-03, 4.72705540e-04, 1.95247941e-04, 7.47758070e-05,
                                 2.64830983e-05, 8.64754231e-06, 2.59426269e-06, 7.12150543e-07,
                                 1.78037636e-07, 4.03104081e-08, 8.21137943e-09, 1.49297808e-09,
                                 2.39942905e-10, 3.36761972e-11, 4.06436863e-12, 4.13325624e-13,
                                 3.44438020e-14, 2.25860997e-15, 1.09287579e-16, 3.46944695e-18,
                                 5.42101086e-20]

"""Constants"""
# Define the specific values for Data_Rate and Xbar_scale for every respective iteration
# The data rates used in the analysis are 20 and 50 Gb/s
data_rates = [20 * 1e9, 50 * 1e9]
# Define the respective crossbra scales for the analysis --> 16 for 4x4 XBar,64 for 8x8 XBar,256 for 16x16 XBar and 1024 for 32x32 XBar, change the values accordin to the case
xbar_scales = [16, 64, 256, 1024] # optional additional cases of 4096 for 64x64 and 16384 for 128x128 scales

# Calculate percentage of noise, based on the average power of the signal level

# Initialize a dictionary to store noise percentages for each data rate and Xbar scale
noise_data = {rate: {scale: [] for scale in xbar_scales} for rate in data_rates}
noise_data_raw = {rate: {scale: [] for scale in xbar_scales} for rate in data_rates}
Rx_values = {rate: {scale: [] for scale in xbar_scales} for rate in data_rates}
# Initialize the array of σ values
σ_noise_values = np.array([])

#Initialization of values for the analysis

# Define the range of the laser power for the iterations, the laser power takes values from -10 to 30 dBm, with a step of 1 dBm
laser_array = np.arange(-10, 30, 1)

# Define the arrays that will store the required laser power values for the respective cases
MER_array = np.zeros((2,4,40))
SER_array = np.zeros((2,4,40))

laser_MER = np.zeros((2,4))
laser_SER = np.zeros((2,4))

#Set a threshold value for an error rate value of 10^-3 for the MER and SER respectively
error_free_MER = 0.001 # error free limit value for 10^-3 --> related to the experimental error-rate values
error_free_SER = 0.001 # error free limit value for 10^-3 --> related to the experimental error-rate values

# Iteration for all defined Data Rates, Crossbar scales and laser power values
kappa = -1

for Data_Rate in data_rates:
    kappa = kappa+1
    zeta = -1
    for xbar_scale in xbar_scales:
        theta=-1
        counter_SER=0
        counter_MER=0
        zeta = zeta + 1
        for laser_power in laser_array: # change accordingly for laser power range
            # theta + 1
            theta = (theta + 1) % 40

            Xbar_losses = None
            number_of_levels = None

            # According to the crossbar scale assign the respective probability values,Crossbar losses and the number of output comparison levels
            if xbar_scale == 4:
                Xbar_losses = 7.72
                number_of_levels = int(xbar_scale / 2)
                probabilities = [0.5, 0.5]
            elif xbar_scale == 16:
                Xbar_losses = 11
                number_of_levels = xbar_scale / 8 + 1
                probabilities = [0.25, 0.5, 0.25]
            elif xbar_scale == 64:
                Xbar_losses = 14.5
                number_of_levels = xbar_scale / 16 + 1
                probabilities = [0.0625, 0.25, 0.375, 0.25, 0.0625]
            elif xbar_scale == 256:
                Xbar_losses = 18.4
                number_of_levels = xbar_scale / 32 + 1
                probabilities = [0.00390625, 0.03125, 0.109375, 0.21875, 0.2734375, 0.21875, 0.109375, 0.03125, 0.00390625]
            elif xbar_scale == 1024:
                Xbar_losses = 23.3
                number_of_levels = xbar_scale / 64 + 1
                probabilities = [0.0000152588, 0.0002441406, 0.0018310547, 0.0085449219, 0.0277709961, 0.0666503906,
                                 0.1221923828, 0.1745605469, 0.1963806152,
                                 0.1745605469, 0.1221923828, 0.0666503906, 0.0277709961, 0.0085449219, 0.0018310547,
                                 0.0002441406, 0.0000152588]
            elif xbar_scale == 4096:
                Xbar_losses = 30.9
                number_of_levels = xbar_scale / 128 + 1
                probabilities = [0.0000000002, 0.0000000074, 0.0000001155, 0.0000011548,
                                                0.0000083726, 0.0000468865, 0.0002109893, 0.0007836744,
                                                0.0024489826, 0.0065306202, 0.0150204264, 0.0300408527,
                                                0.0525714923, 0.0808792189, 0.1097646540, 0.1317175850,
                                                0.1399499340, 0.1317175850, 0.1097646540, 0.0808792189,
                                                0.0525714923, 0.0300408527, 0.0150204264, 0.0065306202,
                                                0.0024489826, 0.0007836744, 0.0002109893, 0.0000468865,
                                                0.0000083726, 0.0000011548, 0.0000001155, 0.0000000074,
                                                0.0000000002]
            elif xbar_scale == 16384:
                Xbar_losses = 45.6
                number_of_levels = xbar_scale / 256 + 1
                probabilities = [5.42101086e-20, 3.46944695e-18, 1.09287579e-16, 2.25860997e-15,
                                 3.44438020e-14, 4.13325624e-13, 4.06436863e-12, 3.36761972e-11,
                                 2.39942905e-10, 1.49297808e-09, 8.21137943e-09, 4.03104081e-08,
                                 1.78037636e-07, 7.12150543e-07, 2.59426269e-06, 8.64754231e-06,
                                 2.64830983e-05, 7.47758070e-05, 1.95247941e-04, 4.72705540e-04,
                                 1.06358747e-03, 2.22846898e-03, 4.35564391e-03, 7.95378453e-03,
                                 1.35877152e-02, 2.17403444e-02, 3.26105166e-02, 4.58962826e-02,
                                 6.06486591e-02, 7.52879906e-02, 8.78359891e-02, 9.63362461e-02,
                                 9.93467537e-02, 9.63362461e-02, 8.78359891e-02, 7.52879906e-02,
                                 6.06486591e-02, 4.58962826e-02, 3.26105166e-02, 2.17403444e-02,
                                 1.35877152e-02, 7.95378453e-03, 4.35564391e-03, 2.22846898e-03,
                                 1.06358747e-03, 4.72705540e-04, 1.95247941e-04, 7.47758070e-05,
                                 2.64830983e-05, 8.64754231e-06, 2.59426269e-06, 7.12150543e-07,
                                 1.78037636e-07, 4.03104081e-08, 8.21137943e-09, 1.49297808e-09,
                                 2.39942905e-10, 3.36761972e-11, 4.06436863e-12, 4.13325624e-13,
                                 3.44438020e-14, 2.25860997e-15, 1.09287579e-16, 3.46944695e-18,
                                 5.42101086e-20]

            Data_Rate = int(Data_Rate)
            # levels = np.linspace(0, 1, int(number_of_levels))  # Generate normalized signal levels
            level_labels = [f"Level {i}" for i in range(int(number_of_levels))]
            levels = [f"Level {j}" for j in range(1, int(number_of_levels))]
            power_labels = [f"Level {i}" for i in range(int(laser_power))]

            level_loss = None

            # Define arrays for calculations
            noise_percentages = [] # initialization
            noise_raw_values = []  # Initialization for raw noise values

            TIA_noise_contribution_percentages = []  # Initialization for TIA noise values
            Shot_noise_contribution_percentages = []  # Initialization for Shot noise values
            RIN_noise_contribution_percentages = []  # Initialization for Thermal noise values

            # Calculation of power for every signal level

            for i in range(0, int(number_of_levels)):

                mean_level_signal = i / (number_of_levels - 1)  # calculate the power of every signal-level (normalized to 0-1)

                if mean_level_signal == 1:
                    level_loss = 0

                    Inp_power = laser_power - (Xbar_losses + 3 + level_loss)  # 3 dB additional loss of input EAMs (half input EAMs have zero value an half 1 in a time instance) and X dB losses based on the power of the singal level
                    # print("Power:", Inp_power)
                    Inp_power_mW = dBm2mW(Inp_power)  # mW

                elif mean_level_signal == 0.5:
                    level_loss = 3

                    Inp_power = laser_power - (Xbar_losses + 3 + level_loss)  # 3 dB additional loss of input EAMs (half input EAMs have zero value and half 1 in a time instance) and X dB losses based on the power of the singal level
                    # print("Power:", Inp_power)
                    Inp_power_mW = dBm2mW(Inp_power)  # mW

                elif mean_level_signal != 0:
                    level_loss = 10 * np.log10(1/mean_level_signal)

                    # calculation of average power
                    Inp_power = laser_power - (Xbar_losses + 3 + level_loss)  # laser power = 16 dBm, 3 dB additional loss of input EAMs (half input EAMs have zero value anf half 1 in a time instance) and X dB losses based on the power of the singal level
                    # print("Power:", Inp_power)
                    Inp_power_mW = dBm2mW(Inp_power)  # mW

                elif mean_level_signal == 0: # in the case of the 0-level of the signal
                    # print("Max losses!")
                    # print("The signal will have the minimum power value!")

                    level_loss = 10 * np.log10(1 / (1 / (number_of_levels - 1)))
                    # print(1 / (number_of_levels - 1))

                    Inp_power = laser_power - (Xbar_losses + 4.5 + level_loss )  # 1.5 additional dB loss for 0-level of the signal compared to 1-level
                    # print("Power:",Inp_power)
                    Inp_power_mW = dBm2mW(Inp_power)  # mW

                # Define parameters for noise characteristics
                e = 1.602e-19
                resp = 0.8  # mA/mW
                TIA_sp_dens = 15.084  # pA/sqrt(Hz)
                RIN_dens = -150  # dB/Hz

                # Calculate the noises for different Crossbar scales and Data rates
                # Convert values to mW

                Rx_Photo_current = Inp_power_mW * resp  # mA ,the value is related to the average power of the "Crossbar losses" for every case under study
                Rx_Voltage = Rx_Photo_current * 50  # mV

                # Noise calculation --> the values are converted to mV

                # Photodiode noise --> Only Shot noise is taken into account and not dark current noise
                Shot_noise = np.sqrt(2 * e * (Rx_Photo_current * 1e-3) * Data_Rate)  # Amper
                Shot_noise_v = (Shot_noise * 50) * 1000  # *R=50ohm // /1000 to mV
                # print('Shot_noise_v ', Shot_noise_v)

                # TIA noise --> Thermal noise
                TIA_noise = TIA_sp_dens * np.sqrt(Data_Rate) * 1e-12  # Amper
                TIA_noise_v = (TIA_noise * 50) * 1000  # *R=50ohm // /1000 to mV
                # print('TIA_noise_v ', TIA_noise_v)

                # Laser noise --> RIN
                RIN_noise = np.sqrt(Data_Rate * (10 ** (RIN_dens / 10))) * (Rx_Photo_current * 1e-3)  # Amper
                RIN_noise_v = (RIN_noise * 50) * 1000  # *R =50ohm // /1000 to mV
                # ADC noise not taken into consideration

                # Calculate the total noise of the signal
                total_noise = np.sqrt(TIA_noise_v ** 2 + Shot_noise_v ** 2 + RIN_noise_v ** 2) # you apply sqrt and ^2, since we assume the noise contributions as Gaussians

                # Percentage of noise compared to the received power
                noise_percentage = (total_noise / Rx_Voltage) * 100

                # print("The total power at the receiver:", Rx_Voltage, "mV")  # in mV
                # print("The total noise is:", total_noise, "mV")  # in mV
                # print("The percentage of total noise with respect to the receiver voltage is:", noise_percentage, "%\n")

                # Percentage of every discrete noise compared to the total noise of the system
                TIA_noise_v_percentage = 100 * (TIA_noise_v ** 2 / total_noise ** 2)
                Shot_noise_v_percentage = 100 * (Shot_noise_v ** 2 / total_noise ** 2)
                RIN_noise_v_percentage = 100 * (RIN_noise_v ** 2 / total_noise ** 2)

                # print("The percentage of Thermal noise with respect to the total noise:", TIA_noise_v_percentage, "%\n")
                # print("The percentage of Shot noise with respect to the total noise:", Shot_noise_v_percentage, "%\n")
                # print("The percentage of RIN noise with respect to the total noise:", RIN_noise_v_percentage, "%\n")

                noise_raw_values.append(total_noise)  # Append raw noise values
                noise_data_raw[Data_Rate][xbar_scale].append(total_noise)

                # Store the calculated total noise percentage for this level

                noise_percentages.append(noise_percentage)

                noise_data[Data_Rate][xbar_scale].append(noise_percentage)

                TIA_noise_contribution_percentages.append(TIA_noise_v_percentage)
                Shot_noise_contribution_percentages.append(Shot_noise_v_percentage)
                RIN_noise_contribution_percentages.append(RIN_noise_v_percentage)
                
                if mean_level_signal == 0:
                    # Assign a small value to represent the noise at the 0-level signal
                    lowest = 1e-2  # a small value for the 0-level case --> based on the way of calculation
                    mean_level_signal = lowest
                    σ_noise_values = np.append(σ_noise_values, (noise_percentage / 100) * mean_level_signal)
                else:
                    σ_noise_values = np.append(σ_noise_values, (noise_percentage / 100) * mean_level_signal)

            mean_level_i = np.zeros(int(number_of_levels))

            σ_noise_values[0] = σ_noise_values[1] # Setting the same noise value for zero, with the above level

            for i in range(1, int(number_of_levels)):
                mean_level_i[i] = i / (number_of_levels - 1)

            # The two following functions are used for calculating the optimum threshold values for the calclations of MERs and SERs
            def func_to_minimize_SER(x):
                result_SER = 0
                temp_array = np.zeros(int(number_of_levels))
                for i in range(int(number_of_levels) - 1):
                    if i == 0:
                        temp_array[i] = probabilities[0] * 0.5 * erfc((x[i] - mean_level_i[0]) / (σ_noise_values[0] * np.sqrt(2)))
                        for j in range(1, int(number_of_levels)):
                            temp_array[i] += probabilities[j] * 0.5 * erfc((mean_level_i[j] - x[i]) / (σ_noise_values[j] * np.sqrt(2)))
                    elif i == int(number_of_levels) - 1:
                        temp_array[i] = probabilities[i] * 0.5 * erfc((mean_level_i[i] - x[i - 1]) / (σ_noise_values[i] * np.sqrt(2)))
                        for j in range(i - 1, -1, -1):
                            temp_array[i] += probabilities[j] * 0.5 * erfc((x[i - 1] - mean_level_i[j]) / (σ_noise_values[j] * np.sqrt(2)))
                    else:
                        temp_array[i] = probabilities[i] * 0.5 * erfc((mean_level_i[i] - x[i - 1]) / (σ_noise_values[i] * np.sqrt(2)))
                        temp_array[i] += probabilities[i] * 0.5 * erfc((x[i] - mean_level_i[i]) / (σ_noise_values[i] * np.sqrt(2)))
                        for j in range(i + 1, int(number_of_levels)):
                            temp_array[i] += probabilities[j] * 0.5 * erfc((mean_level_i[j] - x[i]) / (σ_noise_values[j] * np.sqrt(2)))
                        for j in range(i - 1, -1, -1):
                            temp_array[i] += probabilities[j] * 0.5 * erfc((x[i - 1] - mean_level_i[j]) / (σ_noise_values[j] * np.sqrt(2)))

                for i in range(int(number_of_levels)):
                    result_SER += probabilities[i] * temp_array[i]
                return result_SER

            def func_to_minimize_MER(x):
                    result_MER = probabilities[0] * 0.5 * erfc((x[i] - mean_level_i[0]) / (σ_noise_values[0] * np.sqrt(2)))
                    result_MER += sum(probabilities[j] * 0.5 * erfc((mean_level_i[j] - x[i]) / (σ_noise_values[j] * np.sqrt(2))) for j in range(i + 1, int(number_of_levels)))
                    return result_MER

            # Define the Extinction Ratio of the EAMs used to produce the search information
            ER_dB = 13 # relative cases of 3 and 6 dB, change value accordingly
            ER_lin = 10 ** (ER_dB / 10)

            mean_level_i = 1/ER_lin + (1-1/ER_lin)*mean_level_i

            initial_guess = np.zeros(int(number_of_levels) - 1)
            for i in range(len(initial_guess)):
                initial_guess[i] = (mean_level_i[i] + mean_level_i[i + 1]) / 2

            bounds = [(initial_guess[i]-mean_level_i[i]/3, initial_guess[i]+mean_level_i[i]/3) for i in range(int(number_of_levels) - 1)]

            result_SER = minimize(func_to_minimize_SER, initial_guess, bounds=bounds)
            result_MER = minimize(func_to_minimize_MER, initial_guess, bounds=bounds)

            # Signal level power calculation (normalized to 0-1)

            # Calculation of MER value for the respective case
            MER_array[kappa][zeta][theta] = probabilities[0] * 0.5 * erfc((result_MER.x[0] - mean_level_i[0]) / (σ_noise_values[0] * np.sqrt(2)))
            for j in range(1, int(number_of_levels)):
                MER_array[kappa][zeta][theta] += probabilities[j] * 0.5 * erfc((mean_level_i[j] - result_MER.x[0]) / (σ_noise_values[j] * np.sqrt(2)))
            # print('MER_array[kappa][zeta][theta] ', MER_array[kappa][zeta][theta])
            # print('counter_MER', counter_MER)

            if MER_array[kappa][zeta][theta] < error_free_MER:
                if counter_MER == 0:
                    laser_MER[kappa][zeta] = laser_power
                    print(f"The required laser power for MER error-free at {Data_Rate / 1e9:.0f} GHz and Xbar Scale {xbar_scale} is:", laser_MER[kappa][zeta])
                    print("The error free value for MER is:", MER_array[kappa][zeta][theta])
                    counter_MER = counter_MER + 1

            temp_array = np.zeros(int(number_of_levels))

            # Calculation of SER value for the respective case
            for i in range(int(number_of_levels)):
                if i == 0:
                    temp_array[i] = probabilities[0] * 0.5 * erfc((result_SER.x[i] - mean_level_i[0]) / (σ_noise_values[0] * np.sqrt(2)))
                    for j in range(1, int(number_of_levels)):
                        temp_array[i] += probabilities[j] * 0.5 * erfc((mean_level_i[j] - result_SER.x[i]) / (σ_noise_values[j] * np.sqrt(2)))
                elif i == int(number_of_levels)-1:
                    temp_array[i] = probabilities[i] * 0.5 * erfc((mean_level_i[i]-result_SER.x[i-1]) / (σ_noise_values[i] * np.sqrt(2)))
                    for j in range(i-1,-1,-1):
                        temp_array[i] += probabilities[j] * 0.5 * erfc((result_SER.x[i-1]-mean_level_i[j]) / (σ_noise_values[j] * np.sqrt(2)))
                else:
                    temp_array[i] = probabilities[i] * 0.5 * erfc((mean_level_i[i]-result_SER.x[i-1]) / (σ_noise_values[i] * np.sqrt(2)))
                    temp_array[i] += probabilities[i] * 0.5 * erfc((result_SER.x[i] - mean_level_i[i]) / (σ_noise_values[i] * np.sqrt(2)))
                    for j in range(i + 1, int(number_of_levels)):
                        temp_array[i] += probabilities[j] * 0.5 * erfc((mean_level_i[j] - result_SER.x[i]) / (σ_noise_values[j] * np.sqrt(2)))
                    for j in range(i -1, -1, -1):
                        temp_array[i] += probabilities[j] * 0.5 * erfc((result_SER.x[i-1]-mean_level_i[j]) / (σ_noise_values[j] * np.sqrt(2)))
            temp_SER = 0

            for i in range(int(number_of_levels)):
                temp_SER += probabilities[i]*temp_array[i]
            SER_array[kappa][zeta][theta] = temp_SER
            # print('SER_array[kappa][zeta][theta]', SER_array[kappa][zeta][theta])
            # print('counter_SER', counter_SER)

            if SER_array[kappa][zeta][theta] < error_free_SER:
                if counter_SER == 0:
                    laser_SER[kappa][zeta] = laser_power
                    print(f"The required laser power for SER error-free at {Data_Rate / 1e9:.0f} GHz and Xbar Scale {xbar_scale} is:", laser_SER[kappa][zeta])
                    print("The error free value for SER is:", SER_array[kappa][zeta][theta])
                    counter_SER = counter_SER + 1

            if enable_plots:
                # Plot the raw noise values
                plt.figure(figsize=(12, 6))
                # plt.plot(levels, noise_raw_values, label=f'Xbar Scale {xbar_scale}', marker='o')
                plt.plot(range(int(number_of_levels)), noise_raw_values, label=f'Xbar Scale {xbar_scale}', marker='o')
                plt.title(f'Raw Noise Values vs Signal Level for Data Rate {Data_Rate / 1e9:.0f} GHz')
                # plt.xlabel('Signal Level value (Normalized)')
                plt.xlabel('Signal Levels')
                plt.ylabel('Raw Noise Value (mV)')
                plt.xticks(ticks=range(int(number_of_levels)), labels=level_labels, rotation=50)  # Set level numbers as x-axis labels
                plt.legend()
                plt.grid(False)
                # plt.show()  # Uncomment this if you want to display the plots in a notebook or a script

                # levels_without_zero = np.linspace(0, 1, int(len(noise_percentages)))  # Adjust level values as needed --> if want to skip the 0-level value
                # noise_percentages_without_zero = noise_percentages[1:] # in case of you want to skip the noise of the 0-level (optional)

                plt.figure(figsize=(12, 6))
                # plt.plot(levels[1:], noise_percentages_without_zero, label=f'Xbar Scale {xbar_scale}', marker='o')
                plt.plot(range(int(number_of_levels)), noise_percentages, label=f'Xbar Scale {xbar_scale}',marker='o')
                plt.title(f'Noise Percentages vs Signal Level for Data Rate {Data_Rate / 1e9:.0f} GHz')
                plt.xlabel('Signal Levels')
                plt.ylabel('Noise Percentage (%)')
                plt.xticks(ticks=range(int(number_of_levels)), labels=level_labels, rotation=50)  # Set x-axis ticks and labels to "Level 1", "Level 2", etc.
                plt.legend()
                plt.grid(False)
                plt.show()

                # Noise contribution percentages (aligned with levels)

                bar_width = 0.65  # Width of each bar
                x = np.arange(int(number_of_levels))  # Use NumPy array for x-axis positions

                for i in range(int(number_of_levels)):
                    # Initialize figure and axis
                    plt.figure(figsize=(12, 6))

                    # Plot bars for each noise type side by side
                    # plt.bar(0, noise_percentages[i], width=bar_width, label='Total Noise %', color='b') # enable if you want to plot the total noise compared to the overall signal
                    plt.bar(0, TIA_noise_contribution_percentages[i], width=bar_width, label='TIA Noise %', color='r')
                    plt.bar(1, Shot_noise_contribution_percentages[i], width=bar_width, label='Shot Noise %', color='g')
                    plt.bar(2, RIN_noise_contribution_percentages[i], width=bar_width, label='RIN Noise %', color='purple')
                    # Add labels and title for each diagram
                    plt.xlabel('Noise Types')
                    plt.ylabel('Noise Contribution (%)')
                    plt.title(f'Noise Contributions at {Data_Rate / 1e9:.0f} GHz, Xbar Scale {xbar_scale}, Level {i}')
                    plt.xticks([0, 1, 2], ['TIA Noise', 'Shot Noise', 'RIN Noise'], rotation=40)
                    plt.legend()

                    plt.grid(False)
                    # Display the plot
                    plt.show()

            σ_noise_values = np.array([])  # Initialize the array

# Prints the required laser powers based on the error rate value threshold
print('Required laser for MER:/n', laser_MER)
print('Required laser for SER:/n', laser_SER)

# exit()

# The following part of the code plots and exports the respective error rate vs laser power diagrams --> enable if needed (skip exit command)

for k in range(len(xbar_scales)):  # Assuming MER_array is a 2D or 3D array
    # Plot the raw noise values for each k
    # Desired size in cm

    width_cm = 10
    height_cm = 10

    # Convert to inches
    width_inch = width_cm / 2.54
    height_inch = height_cm / 2.54

    # Set figsize in inches
    plt.figure(figsize=(width_inch, height_inch))
    # plt.figure(figsize=(12, 6))
    threshold = 1e-3  # threshold for MER/SER values

    rc("pdf", fonttype=42)

    # Plot filtered data
    # Plot the MER_array values for the current k

    plt.plot(laser_array,MER_array[0][k][:], label='MER 20 GHz', marker='', color='red')  # Adjusted the indexing
    plt.plot(laser_array,MER_array[1][k][:], label='CAM 50 G', marker='', color='#E64B35',linewidth=2)  # Adjusted the indexing

    # Save MER data to a CSV file
    mer_data = {
        'Laser Power (dBm)': laser_array,
        'MER 20 GHz': MER_array[0][k][:],
        'MER 50 GHz': MER_array[1][k][:]
    }
    mer_df = pd.DataFrame(mer_data)
    mer_csv_filename = f'MER_data_20_50_xbar_scale_{xbar_scales}_ER_{ER_dB}.csv'
    mer_df.to_csv(mer_csv_filename, index=False)
    print(f"MER data saved to '{mer_csv_filename}'")

    plt.plot(laser_array,SER_array[0][k][:], label='SER 20 GHz', marker='',linestyle='--', color='red')  # Adjusted the indexing
    plt.plot(laser_array,SER_array[1][k][:], label='HD 50 G', marker='', color='#8491B4',linewidth=2)  # Adjusted the indexing

    # Save SER data to a CSV file
    ser_data = {
        'Laser Power (dBm)': laser_array,
        'SER 20 GHz': SER_array[0][k][:],
        'SER 50 GHz': SER_array[1][k][:]
    }
    ser_df = pd.DataFrame(ser_data)
    ser_csv_filename = f'SER_data_20_50_xbar_scale_{xbar_scales}_ER_{ER_dB}.csv'
    ser_df.to_csv(ser_csv_filename, index=False)
    print(f"SER data saved to '{ser_csv_filename}'")
    # plt.title(f'The Xbar scale for this case is: {k} ')

    # Set logarithmic scale for y-axis
    plt.yscale('log')

    # plt.title(f'Error Rate ')
    plt.xlabel('Laser Power (dBm)')
    plt.ylabel('Error Rate')

    min_order = -5  # Minimum order of magnitude for y-axis ticks
    max_order = 0  # Maximum order of magnitude for y-axis ticks
    plt.yticks([10 ** i for i in range(min_order, max_order + 1, 1)])  # Every 1 orders of magnitude

    # Add the cutline at the threshold value
    plt.axhline(y=threshold, color='#00A087', linestyle='--', label=f'Threshold = {threshold:.0e}',linewidth=2)

    # Assuming level_labels is predefined and matches the number of levels
    # plt.xticks(ticks=laser_array, labels=power_labels, rotation=50)

    plt.legend()
    plt.ylim(1e-5, 1e0)
    plt.grid(True)  # No grid as specified
    plt.show(block =False)  # To display the plot
plt.show()
