# Supplementary material for: Nonlinear optical vector processing using linear silicon photonic circuits for 50 Gb/s memory and string similarity functions
Source: Nat Commun. 2025 Dec 17;16:11416. doi: 10.1038/s41467-025-66286-7 (PMC12749030; doi:10.1038/s41467-025-66286-7)
Supplement: Supplementary file 4 — Source data [file 41467_2025_66286_MOESM4_ESM.zip › Code and Raw data files/Raw Data files/2-bit_case_Search_Bit_1.csv]

19.61246
19.60999
19.60753
19.60507
19.60119
19.59710
19.59186
19.58748
19.58420
19.58149
19.57659
19.56883
19.56046
19.55426
19.54686
19.53872
19.53119
19.52343
19.51711
19.51401
19.50977
19.50382
19.49835
19.49326
19.48823
19.47966
19.47145
19.46274
19.45452
19.44972
19.44555
19.44123
19.43675
19.43252
19.42800
19.42275
19.41815
19.41343
19.41182
19.40810
19.40668
19.40635
19.40614
19.40620
19.40715
19.40727
19.40527
19.40321
19.40013
19.39867
19.39668
19.39701
19.39849
19.40041
19.40141
19.40047
19.40080
19.40263
19.40639
19.40929
19.41276
19.41639
19.41918
19.42275
19.43133
19.44149
19.45134
19.46046
19.47011
19.47996
19.48970
19.49874
19.50759
19.51643
19.52471
19.53468
19.54335
19.55211
19.55840
19.56399
19.56778
19.57084
19.57303
19.57540
19.58084
19.58454
19.58690
19.59084
19.59609
19.60146
19.60577
19.61383
19.62080
19.62776
19.63513
19.64105
19.64678
19.65424
19.66439
19.67323
19.68244
19.68911
19.69728
19.70682
19.71597
19.72435
19.73142
19.73827
19.74770
19.75738
19.76815
19.78260
19.79714
19.80998
19.82588
19.84168
19.85680
19.87491
19.89273
19.90990
19.92932
19.94468
19.96101
19.97463
19.98743
19.99839
20.01088
20.02454
20.03746
20.05029
20.06686
20.08372
20.09974
20.11854
20.13617
20.15313
20.17073
20.18930
20.20971
20.23063
20.25343
20.27834
20.30182
20.32550
20.34652
20.37241
20.40171
20.42900
20.45563
20.48213
20.50855
20.53478
20.56068
20.58457
20.60724
20.63110
20.65307
20.67624
20.70130
20.72578
20.75385
20.78292
20.81124
20.84018
20.86933
20.89861
20.92670
20.95229
20.97960
21.00631
21.03465
21.06231
21.09169
21.12210
21.15209
21.18085
21.20998
21.23983
21.27149
21.30261
21.33435
21.36502
21.39642
21.42506
21.45215
21.47987
21.50734
21.53528
21.56215
21.58598
21.61096
21.64027
21.67038
21.70038
21.72757
21.75452
21.78328
21.81502
21.84826
21.88196
21.91631
21.95048
21.98728
22.02409
22.06189
22.10001
22.13721
22.17513
22.21384
22.25374
22.29616
22.33757
22.37789
22.42002
22.46324
22.50358
22.54307
22.58284
22.62342
22.66269
22.70151
22.74212
22.78198
22.82148
22.86015
22.90070
22.94147
22.97980
23.01609
23.05288
23.09028
23.12731
23.16526
23.20442
23.24177
23.28161
23.31859
23.35559
23.39164
23.42719
23.46075
23.49899
23.53876
23.57721
23.61499
23.65034
23.68888
23.72890
23.77127
23.81231
23.85063
23.88764
23.92655
23.96459
23.99946
24.03480
24.06796
24.09569
24.12582
24.15851
24.19267
24.22635
24.26021
24.29633
24.33262
24.36676
24.39963
24.43243
24.46609
24.50202
24.54019
24.58054
24.62030
24.66003
24.70320
24.74512
24.78572
24.82736
24.86726
24.91130
24.95121
24.98963
25.02758
25.06881
25.11371
25.16198
25.21156
25.26051
25.30611
25.35178
25.39747
25.44500
25.49473
25.54792
25.60190
25.65251
25.70395
25.75776
25.80662
25.85609
25.90577
25.95485
26.00022
26.04527
26.09232
26.14484
26.19624
26.24779
26.29519
26.34243
26.38814
26.43590
26.48667
26.53741
26.58744
26.63511
26.68361
26.73334
26.78199
26.82691
26.87123
26.91531
26.95595
26.99574
27.03364
27.07223
27.11047
27.14601
27.18273
27.21894
27.26061
27.30245
27.34591
27.39034
27.43312
27.47290
27.51169
27.54806
27.58360
27.62429
27.66472
27.70481
27.74575
27.78638
27.82580
27.86434
27.90235
27.93985
27.97589
28.01005
28.04482
28.08161
28.11988
28.15765
28.19390
28.22828
28.25952
28.29148
28.32420
28.35736
28.39219
28.42815
28.46111
28.49176
28.52285
28.55170
28.58000
28.60689
28.62919
28.65192
28.67133
28.69036
28.70921
28.72893
28.75231
28.77444
28.79476
28.81370
28.83240
28.85418
28.87397
28.89228
28.90763
28.92108
28.93320
28.94250
28.95116
28.95720
28.96676
28.97478
28.97887
28.98402
28.99401
29.00421
29.01222
29.01797
29.02214
29.03051
29.03927
29.04539
29.04957
29.05105
29.05143
29.04833
29.04511
29.04083
29.03275
29.02313
29.01327
29.00573
28.99941
28.99243
28.98391
28.97544
28.96885
28.96111
28.95340
28.94573
28.93682
28.93169
28.92396
28.91743
28.91039
28.90290
28.89125
28.87862
28.86425
28.84500
28.82113
28.79961
28.78060
28.75806
28.73685
28.71354
28.69187
28.67065
28.64823
28.62456
28.60060
28.57636
28.54832
28.51744
28.48742
28.45674
28.42564
28.39371
28.36143
28.32682
28.28854
28.25006
28.21008
28.17346
28.13610
28.09635
28.05182
28.52140
28.48034
28.43936
28.39307
28.34381
28.28992
28.23346
28.17608
28.11954
28.06288
28.00521
27.94673
27.88860
27.83228
27.77214
27.71115
27.65145
27.59093
27.52751
27.46175
27.39653
27.33021
27.26395
27.19656
27.13021
27.06503
27.00313
26.94418
26.88797
26.83261
26.77630
26.71985
26.66374
26.60731
26.55311
26.49586
26.43750
26.37946
26.32144
26.26423
26.20996
26.15479
26.09922
26.04849
26.00097
25.95233
25.90526
25.85818
25.80933
25.75871
25.70847
25.65982
25.61107
25.55917
25.50765
25.45527
25.40339
25.35298
25.30144
25.24939
25.19826
25.14855
25.10215
25.05657
25.00879
24.96000
24.90903
24.85948
24.80970
24.76068
24.71421
24.66646
24.61673
24.56701
24.51694
24.46703
24.41703
24.36694
24.31789
24.26785
24.21777
24.16516
24.11197
24.06254
24.01426
23.96610
23.92053
23.87497
23.82920
23.78284
23.73550
23.68828
23.64060
23.59319
23.54651
23.49810
23.45018
23.40345
23.35671
23.30976
23.26087
23.21213
23.16202
23.11158
23.06189
23.01471
22.96720
22.91955
22.87194
22.82509
22.77817
22.73319
22.68965
22.64713
22.60371
22.56267
22.51966
22.47596
22.43184
22.38813
22.34549
22.30465
22.26358
22.22204
22.18089
22.13864
22.09584
22.05162
22.00796
21.96630
21.92570
21.88653
21.84912
21.81099
21.77298
21.73454
21.69675
21.66042
21.62467
21.58961
21.55475
21.51992
21.48922
21.45957
21.43113
21.40237
21.37450
21.34780
21.32347
21.29875
21.27447
21.25245
21.23004
21.20992
21.19132
21.17337
21.15614
21.13597
21.11630
21.09718
21.07956
21.06083
21.04364
21.02882
21.01407
20.99817
20.98056
20.96429
20.94685
20.92962
20.91433
20.89870
20.88353
20.86670
20.85010
20.83423
20.82009
20.80342
20.78778
20.77402
20.76144
20.74741
20.73453
20.72300
20.71140
20.70179
20.69126
20.67976
20.66926
20.66117
20.65264
20.64737
20.64109
20.63607
20.62973
20.62570
20.62112
20.61980
20.61968
20.61924
20.61819
20.61574
20.61191
20.60685
20.60168
20.59612
20.59184
20.58830
20.58617
20.58330
20.57852
20.57235
20.56325
20.55362
20.54344
20.53385
20.52392
20.51413
20.50405
20.49434
20.48420
20.47397
20.46252
20.44982
20.43552
20.42336
20.41071
20.39689
20.38365
20.36827
20.35367
20.34002
20.32487
20.31133
20.29873
20.28923
20.28158
20.27815
20.27618
20.27575
20.27875
20.28160
20.28135
20.28189
20.28332
20.28516
20.28702
20.28819
20.28943
20.29128
20.29346
20.29344
20.29390
20.29416
20.29394
20.29181
20.28852
20.28635
20.28380
20.28333
20.28343
20.28586
20.28586
20.28682
20.28961
20.29391
20.29759
20.30080
20.30394
20.30864
20.31198
20.31492
20.31831
20.32144
20.32551
20.33042
20.33340
20.33574
20.33610
20.33712
20.33912
20.34252
20.34458
20.34646
20.34617
20.34460
20.34243
20.34159
20.34059
20.33894
20.33589
20.33108
20.32610
20.31742
20.31051
20.30347
20.29391
20.28441
20.27474
20.26274
20.25130
20.23964
20.22765
20.21547
20.20321
20.18797
20.16924
20.15186
20.13431
20.11691
20.09988
20.08788
20.07512
20.06478
20.05868
20.05138
20.04190
20.03024
20.01721
20.00481
19.99379
19.98258
19.97126
19.95997
19.94897
19.93586
19.92394
19.91195
19.89936
19.88685
19.87512
19.86320
19.85320
19.84346
19.83698
19.82999
19.82276
19.81377
19.80666
19.80054
19.79319
19.78663
19.77875
19.77357
19.77020
19.76731
19.76607
19.76359
19.76088
19.76002
19.76074
19.76253
19.76423
19.76565
19.76610
19.76551
19.76249
19.75962
19.76044
19.76307
19.76281
19.76145
19.76100
19.76082
19.75809
19.75655
19.75295
19.74895
19.74524
19.74087
19.73511
19.72838
19.72116
19.71522
19.71047
19.70885
19.70649
19.70542
19.70469
19.70260
19.70246
19.70353
19.70600
19.70587
19.70625
19.70344
19.70007
19.69824
19.69292
19.68636
19.67988
19.67226
19.66517
19.65611
19.64943
19.64095
19.62991
19.62138
19.61624
19.60872
19.60106
19.59317
19.58736
19.58242
19.58128
19.58242
19.58282
19.58480
19.58579
19.58595
19.58759
19.59185
19.59354
19.59356
19.59230
19.59075
19.58881
19.59171
19.59282
19.59562
19.59729
19.59549
19.59612
19.59984
19.60507
19.60950
19.61557
19.62214
19.62837
19.63558
19.64593
19.65480
19.66418
19.67394
19.68277
19.69310
19.70540
19.71944
19.73546
19.75072
19.76774
19.78422
19.80012
19.81908
19.83927
19.86110
19.88251
19.90302
19.92437
19.94592
19.96689
19.98948
20.01342
20.03752
20.06039
20.08119
20.10471
20.12791
20.15132
20.17470
20.20246
20.23001
20.25546
20.28032
20.30458
20.32901
20.35418
20.37854
20.40166
20.42208
20.44748
20.47150
20.49757
20.52512
20.55577
20.58550
20.61492
20.64382
20.67166
20.70091
20.73139
20.76126
20.78873
20.81613
20.84251
20.86822
20.89376
20.91847
20.94413
20.96898
20.99292
21.01318
21.02911
21.04441
21.06220
21.07940
21.09782
21.11502
21.13537
21.15439
21.17390
21.19444
21.21499
21.23631
21.25734
21.27694
21.29671
21.31538
21.33755
21.35931
21.38052
21.39866
21.41754
21.44082
21.46719
21.49588
21.52273
21.54851
21.57505
21.60343
21.63210
21.66083
21.68645
21.71268
21.73507
21.75656
21.77838
21.79678
21.81580
21.83329
21.84985
21.86855
21.88712
21.90267
21.91730
21.93141
21.94765
21.95997
21.97561
21.99271
22.01193
22.03419
22.05505
22.07862
22.10169
22.12452
22.14807
22.17220
22.19396
22.21785
22.24537
22.27383
22.30313
22.33560
22.36655
22.39847
22.43015
22.46122
22.49737
22.53327
22.57268
22.61380
22.65828
22.70102
22.74562
22.79402
22.84044
22.88414
22.93190
22.98063
23.03154
23.08273
23.13231
23.18206
23.23239
23.28388
23.33312
23.37845
23.42417
23.46894
23.51303
23.55728
23.60140
23.64454
23.69095
23.73692
23.78247
23.83232
23.88196
23.93117
23.97995
24.02695
24.07224
24.11834
24.16662
24.21514
24.26625
24.32372
24.38207
24.43972
24.50101
24.56108
24.61814
24.67645
24.73326
24.79031
24.84580
24.90343
24.95877
25.01738
25.07677
25.13935
25.20186
25.26193
25.31783
25.37288
25.42921
25.48939
25.55144
25.61432
25.67726
25.73963
25.80553
25.87045
25.93549
26.00171
26.06429
26.12414
26.18114
26.23606
26.29136
26.34453
26.39729
26.45178
26.50727
26.56398
26.62063
26.67719
26.73330
26.78931
26.84332
26.89430
26.94389
26.99426
27.04533
27.09731
27.15409
27.20792
27.25673
27.30551
27.35408
27.40283
27.44990
27.49914
27.54797
27.59531
27.64063
27.68198
27.72228
27.76397
27.80385
27.84418
27.88262
27.92167
27.95768
27.99546
28.03004
28.06177
28.09856
28.13438
28.16877
28.20053
28.22997
28.26035
28.28863
28.31664
28.34323
28.36770
28.39325
28.41946
28.44413
28.46888
28.49616
28.52232
28.54924
28.57517
28.60105
28.62632
28.65147
28.67554
28.69901
28.72718
28.75247
28.77651
28.80154
28.82659
28.84967
28.87208
28.89342
28.91320
28.93314
28.94794
28.96131
28.97365
28.98717
28.99848
29.00693
29.01458
29.02345
29.03093
29.03473
29.03742
29.04086
29.04008
29.03926
29.03596
29.03402
29.02902
29.02131
29.01024
28.99771
28.98339
28.96989
28.95854
28.94390
28.92791
28.91142
28.89204
28.87222
28.85115
28.82640
28.80041
28.77445
28.74755
28.71791
28.68949
28.66117
28.63257
28.60414
28.57357
28.54074
28.50417
28.46921
28.43264
28.39627
28.35578
28.31389
28.27138
28.23038
28.18937
28.14803
28.10792
28.06599
28.02304
27.97663
27.93054
27.88421
27.83848
27.79137
27.74494
27.69760
27.65021
27.60209
27.55510
27.50718
27.45912
27.41079
27.36320
27.31518
27.26585
27.21599
27.16599
27.11752
27.06553
27.01649
26.96673
26.91821
26.86887
26.81985
26.77254
26.72548
26.68007
26.63447
26.59139
26.54569
26.50086
26.45399
26.40449
26.35407
26.30257
26.24904
26.19452
26.14151
26.08848
26.03293
25.97906
25.92578
25.87576
25.82743
25.77899
25.73045
25.68031
25.63167
25.58214
25.53601
25.49068
25.44447
25.40167
25.35811
25.31407
25.27085
25.22689
25.18435
25.14264
25.09823
25.05569
25.01323
24.97116
24.92671
24.87988
24.83442
24.79013
24.74825
24.70548
24.66245
24.61671
24.57200
24.52715
24.48145
24.43579
24.38975
24.34452
24.30009
24.25774
24.21671
24.17734
24.13803
24.10035
24.06302
24.02670
23.99023
23.95213
23.91278
23.87094
23.82782
23.78426
23.74172
23.69742
23.65248
23.60635
23.56097
23.51670
23.47052
23.42562
23.37852
23.33548
23.29320
23.25152
23.20840
23.16634
23.12510
23.08648
23.04668
23.00682
22.96606
22.92364
22.88129
22.83894
22.79629
22.75514
22.71314
22.67152
22.63043
22.59104
22.55005
22.50809
22.46682
22.42367
22.37906
22.33362
22.28739
22.24151
22.19714
22.15431
22.11093
22.06690
22.02429
21.98334
21.94309
21.90195
21.85928
21.81837
21.77942
21.74429
21.70798
21.67444
21.64255
21.61038
21.57551
21.54094
21.50793
21.47589
21.44436
21.41829
21.39198
21.36487
21.34010
21.31704
21.29417
21.27084
21.24958
21.23010
21.21253
21.19536
21.17998
21.16599
21.15258
21.13890
21.12481
21.11162
21.09807
21.08651
21.07439
21.06172
21.05026
21.03986
21.02786
21.01536
21.00104
20.98498
20.96952
20.95619
20.94514
20.93384
20.92279
20.91099
20.89966
20.88559
20.86976
20.85557
20.84060
20.82210
20.80573
20.78855
20.77154
20.75671
20.74072
20.72461
20.71036
20.69496
20.68439
20.67154
20.65833
20.64425
20.63087
20.61759
20.60257
20.58539
20.56751
20.55119
20.53433
20.51982
20.50425
20.48859
20.47298
20.45788
20.44272
20.42668
20.40942
20.38928
20.37063
20.35291
20.33813
20.32667
20.31705
20.30685
20.29530
20.28403
20.27084
20.25696
20.24099
20.22598
20.21098
20.20132
20.19047
20.17847
20.16813
20.16004
20.15265
20.14460
20.13554
20.12476
20.11296
20.10322
20.09222
20.08143
20.07076
20.06127
20.05338
20.04914
20.04601
20.04727
20.05006
20.05170
20.05162
20.05321
20.05459
20.05518
20.05509
20.05426
20.05376
20.05207
20.05091
20.04949
20.04898
20.04986
20.05176
20.05883
20.06661
20.07717
20.08549
20.09507
20.10323
20.10885
20.11441
20.12174
20.13089
20.13908
20.14660
20.15374
20.15999
20.16591
20.17016
20.17657
20.18350
20.18907
20.19357
20.19629
20.19640
20.19462
20.19202
20.18962
20.18521
20.18154
20.17772
20.17287
20.16660
20.15907
20.15325
20.14393
20.13410
20.12436
20.11633
20.10962
20.10338
20.10034
20.10030
20.09836
20.09381
20.08876
20.08062
20.07460
20.06753
20.06356
20.05625
20.04869
20.04305
20.03726
20.03256
20.02661
20.02274
20.01845
20.01707
20.01641
20.01681
20.01536
20.01354
20.01091
20.00596
20.00160
19.99426
19.98746
19.98190
19.97616
19.96885
19.96381
19.95855
19.95189
19.94737
19.94380
19.94157
19.93997
19.93642
19.93361
19.92889
19.92585
19.92265
19.91854
19.91355
19.90951
19.90609
19.90301
19.89944
19.89712
19.89292
19.88676
19.87853
19.86793
19.85815
19.84789
19.83735
19.82769
19.81880
19.81024
19.80249
19.79574
19.79067
19.78648
19.78397
19.78539
19.78569
19.78709
19.78878
19.79048
19.78971
19.78876
19.78774
19.78687
19.78568
19.78396
19.78305
19.78347
19.78559
19.78784
19.79089
19.79204
19.79156
19.79370
19.79626
19.79767
19.79576
19.79373
19.79010
19.78902
19.78655
19.78496
19.78552
19.78589
19.78429
19.78450
19.78365
19.78261
19.78101
19.77923
19.77931
19.77693
19.77421
19.77131
19.76944
19.76714
19.76410
19.76399
19.76270
19.76298
19.76475
19.76472
19.76543
19.76612
19.76695
19.76867
19.77050
19.77220
19.77591
19.77958
19.78145
19.78349
19.78683
19.79072
19.79496
19.79860
19.80112
19.80366
19.80642
19.80921
19.81322
19.81807
19.82223
19.82470
19.82694
19.82819
19.83083
19.83501
19.84065
19.84586
19.85058
19.85718
19.86483
19.87074
19.87890
19.88481
19.88945
19.89568
19.90190
19.90653
19.90701
19.90844
19.90782
19.90441
19.90194
19.89764
19.89231
19.88725
19.88177
19.87896
19.87841
19.87781
19.87819
19.88273
19.88682
19.89041
19.89498
19.89954
19.90771
19.91387
19.91926
19.92301
19.92804
19.93274
19.93952
19.94783
19.96042
19.97325
19.98764
20.00045
20.01402
20.02790
20.04198
20.05430
20.06700
20.08245
20.09953
20.11697
20.13495
20.15225
20.16827
20.18823
20.20760
20.22676
20.25010
20.27881
20.30780
20.33633
20.36555
20.39516
20.42583
20.45597
20.48558
20.51406
20.54308
20.57409
20.60768
20.64167
20.67560
20.70726
20.73965
20.77183
20.80331
20.83458
20.86413
20.89410
20.92225
20.94986
20.97912
21.00796
21.03436
21.06139
21.08827
21.11581
21.14507
21.17203
21.19704
21.22301
21.24798
21.27183
21.29738
21.32365
21.35061
21.37510
21.39952
21.42331
21.45003
21.47808
21.50837
21.53770
21.56654
21.59618
21.62866
21.66112
21.69686
21.73449
21.77486
21.81550
21.85756
21.90042
21.94323
21.98384
22.02588
22.06739
22.10909
22.15095
22.19144
22.23230
22.27394
22.31788
22.35937
22.40047
22.43871
22.47623
22.51191
22.54686
22.58224
22.61543
22.64980
22.68451
22.71815
22.75141
22.78521
22.81797
22.85033
22.88185
22.91486
22.94418
22.97527
23.00779
23.04206
23.07714
23.11540
23.15571
23.19436
23.23364
23.27135
23.30985
23.34855
23.38558
23.42159
23.45789
23.49534
23.53360
23.57489
23.61971
23.66476
23.71067
23.75497
23.80022
23.84625
23.89093
23.93554
23.97775
24.01936
24.06215
24.10188
24.14195
24.18159
24.22138
24.26199
24.30498
24.34740
24.39092
24.43286
24.47326
24.51200
24.55278
24.59163
24.63728
24.68175
24.72989
24.77562
24.82056
24.86962
24.91749
24.96372
25.00875
25.05305
25.09891
25.14878
25.19725
25.24484
25.29276
25.34225
25.39025
25.43906
25.49072
25.54439
25.59807
25.65249
25.70391
25.75635
25.81114
25.86807
25.92322
25.98282
26.04089
26.09919
26.15603
26.21082
26.26453
26.31951
26.37555
26.43151
26.48992
26.54963
26.60829
26.66868
26.73015
26.79229
26.85542
26.91684
26.97675
27.03062
27.08241
27.12992
27.17893
27.22719
27.27414
27.32040
27.36587
27.41187
27.45879
27.50817
27.55946
27.60788
27.66063
27.71523
27.76942
27.82500
27.87910
27.92980
27.97817
28.02545
28.07005
28.11364
28.15923
28.20609
28.24838
28.28988
28.33014
28.36653
28.39956
28.43426
28.46823
28.50174
28.53395
28.56493
28.59228
28.61965
28.64625
28.66857
28.69361
28.71932
28.74765
28.77496
28.80228
28.82946
28.85583
28.88294
28.91157
28.93943
28.96698
28.99240
29.01808
29.04512
29.07497
29.10488
29.13188
29.15967
29.18736
29.21501
29.24226
29.27110
29.30111
29.32880
29.35584
29.38334
29.40929
29.43351
29.45785
29.48472
29.51053
29.53296
29.55578
29.57936
29.60587
29.63597
29.66209
29.69133
29.71808
29.74345
29.76903
29.79508
29.81966
29.84329
29.86440
29.88498
29.90576
29.92323
29.93756
29.95049
29.96008
29.97017
29.97871
29.98326
29.98752
29.99005
29.99529
29.99928
30.00145
30.00335
30.00595
30.00726
30.00734
30.00646
30.00281
29.99969
29.99894
29.99735
29.99446
29.99085
29.98959
29.98561
29.98439
29.98453
29.98625
29.98687
29.98809
29.98825
29.98946
29.99200
29.99391
29.99658
29.99878
30.00168
30.00420
30.00433
30.00415
30.00586
[truncated: 325,680 more rows]
