# Supplementary material for: Nonlinear optical vector processing using linear silicon photonic circuits for 50 Gb/s memory and string similarity functions
Source: Nat Commun. 2025 Dec 17;16:11416. doi: 10.1038/s41467-025-66286-7 (PMC12749030; doi:10.1038/s41467-025-66286-7)
Supplement: Supplementary file 4 — Source data [file 41467_2025_66286_MOESM4_ESM.zip › Code and Raw data files/Raw Data files/2-bit_case_Search_Bit_2.csv]

25.05144
25.09641
25.13950
25.18289
25.22764
25.27339
25.31989
25.36480
25.40973
25.45365
25.49749
25.53942
25.58350
25.63012
25.67867
25.72862
25.78004
25.83030
25.87975
25.92886
25.97942
26.03009
26.07935
26.12596
26.17305
26.22000
26.26577
26.31108
26.35738
26.40348
26.44854
26.49136
26.53168
26.57318
26.62314
26.67333
26.72091
26.76735
26.81384
26.86242
26.90977
26.95291
26.99296
27.03290
27.07030
27.10692
27.14263
27.17788
27.21129
27.24372
27.27592
27.30673
27.33706
27.36449
27.39275
27.42034
27.44903
27.48014
27.51335
27.54791
27.58511
27.62118
27.65563
27.68741
27.71839
27.74895
27.77713
27.80408
27.82930
27.85465
27.88040
27.90183
27.92463
27.94505
27.96594
27.98553
28.00760
28.02958
28.04921
28.06929
28.08940
28.10995
28.13107
28.14904
28.17046
28.18941
28.20397
28.22057
28.23639
28.25299
28.26709
28.28262
28.30214
28.32022
28.33804
28.35386
28.36852
28.38321
28.39447
28.40679
28.41985
28.43447
28.44531
28.45555
28.46465
28.47362
28.48463
28.49522
28.50390
28.51115
28.52031
28.53061
28.54087
28.54889
28.55659
28.56370
28.57350
28.58293
28.59239
28.59915
28.60526
28.61195
28.61686
28.62233
28.62827
28.63486
28.64200
28.64561
28.64885
28.65092
28.65274
28.65381
28.65648
28.66138
28.66877
28.67249
28.67353
28.67062
28.66617
28.66307
28.65996
28.65877
28.65833
28.65655
28.65342
28.65160
28.64556
28.63571
28.62525
28.61324
28.60153
28.58644
28.57049
28.55610
28.54037
28.52506
28.50652
28.48977
28.47117
28.45140
28.42902
28.40688
28.38584
28.36411
28.34041
28.31473
28.28662
28.25668
28.22257
28.18538
28.14951
28.11385
28.07777
28.04011
28.00049
27.96117
27.91928
27.88031
27.84019
27.79758
27.75599
27.71693
27.67528
27.63639
27.59587
27.55693
27.51458
27.47085
27.42411
27.37749
27.32901
27.28085
27.23492
27.18522
27.13490
27.08294
27.03277
26.98364
26.93328
26.88397
26.83319
26.78080
26.72762
26.67788
26.63148
26.58322
26.53551
26.48863
26.44375
26.39918
26.35304
26.30730
26.26093
26.21453
26.16797
26.12336
26.07676
26.03028
25.98347
25.93765
25.88941
25.84259
25.79335
25.74310
25.69487
25.64463
25.59227
25.53745
25.48394
25.42963
25.37619
25.32313
25.26928
25.21412
25.15681
25.09670
25.03759
24.98020
24.92167
24.86285
24.80451
24.74664
24.69234
24.63743
24.58044
24.52541
24.47346
24.42286
24.37310
24.32384
24.27339
24.22092
24.16866
24.11945
24.06874
24.02006
23.97257
23.92561
23.87802
23.82863
23.78145
23.73554
23.69037
23.64621
23.60274
23.56417
23.52550
23.48766
23.45231
23.41445
23.37597
23.33905
23.30528
23.26976
23.23159
23.19186
23.15454
23.11936
23.08317
23.04500
23.00611
22.96593
22.92715
22.88956
22.85681
22.82567
22.79403
22.76258
22.73054
22.69813
22.66625
22.63563
22.60648
22.57702
22.54770
22.51930
22.49132
22.46247
22.43086
22.40165
22.37143
22.34096
22.30766
22.27296
22.24065
22.20715
22.17465
22.14437
22.11487
22.08692
22.06250
22.04256
22.02516
22.00816
21.98960
21.96835
21.94528
21.92189
21.89894
21.87830
21.85901
21.83934
21.81863
21.79749
21.78117
21.76747
21.75443
21.74141
21.72831
21.71162
21.69536
21.67958
21.66430
21.64776
21.63044
21.61182
21.59513
21.57903
21.56245
21.54423
21.52650
21.50628
21.48720
21.46948
21.45042
21.43105
21.41253
21.39208
21.37174
21.35014
21.32862
21.30765
21.28499
21.26195
21.23924
21.21651
21.19679
21.17662
21.15409
21.13234
21.10903
21.08917
21.07390
21.05761
21.04154
21.02804
21.01355
20.99870
20.98426
20.96790
20.95251
20.93812
20.92825
20.91792
20.91256
20.90559
20.89926
20.89073
20.88304
20.87272
20.86075
20.84875
20.83784
20.82415
20.80991
20.79495
20.77928
20.76265
20.74759
20.73179
20.71863
20.70530
20.69277
20.67978
20.66805
20.65498
20.64185
20.62941
20.61938
20.61345
20.60715
20.59889
20.59109
20.58348
20.57774
20.57023
20.56431
20.55960
20.55632
20.55187
20.54777
20.54339
20.54142
20.53754
20.53628
20.53359
20.53036
20.52587
20.51973
20.51451
20.51126
20.50800
20.50543
20.50021
20.49467
20.49142
20.48705
20.48435
20.48321
20.48147
20.48350
20.48465
20.48489
20.48548
20.48604
20.48624
20.48584
20.48545
20.48438
20.48305
20.47930
20.47681
20.47550
20.47507
20.47562
20.47709
20.47707
20.48040
20.48575
20.49271
20.50036
20.50893
20.51892
20.53006
20.53951
20.66931
20.67807
20.68623
20.69150
20.69485
20.70007
20.70507
20.70950
20.71478
20.72027
20.72358
20.72551
20.72690
20.72947
20.73180
20.73636
20.74138
20.74677
20.75320
20.75857
20.76195
20.76433
20.76530
20.76959
20.77660
20.78325
20.79083
20.79566
20.80155
20.80755
20.81263
20.81685
20.82248
20.82662
20.83070
20.83753
20.84553
20.85374
20.85962
20.87019
20.88187
20.89502
20.90775
20.92105
20.93456
20.94771
20.96155
20.97084
20.98055
20.98949
20.99797
21.00611
21.01164
21.01833
21.02468
21.03210
21.04033
21.04949
21.05957
21.06845
21.07651
21.08323
21.08925
21.09452
21.09674
21.09844
21.10330
21.10929
21.11501
21.11957
21.12173
21.12295
21.12289
21.12160
21.11948
21.11740
21.11271
21.10972
21.10794
21.10530
21.10422
21.10107
21.09678
21.09211
21.08977
21.08743
21.08337
21.08217
21.08044
21.07694
21.07387
21.07133
21.07256
21.07201
21.07162
21.07189
21.06987
21.06947
21.06918
21.06896
21.06964
21.07073
21.07292
21.07425
21.07612
21.07924
21.08098
21.08292
21.08303
21.08336
21.08390
21.08460
21.08471
21.08184
21.07989
21.07807
21.07424
21.07187
21.06784
21.06240
21.05836
21.05440
21.04763
21.04365
21.03900
21.03695
21.03581
21.03645
21.03510
21.03460
21.03628
21.03818
21.03937
21.03922
21.03733
21.03581
21.03596
21.03568
21.03727
21.04196
21.04526
21.04614
21.05049
21.05404
21.05418
21.05295
21.05227
21.04982
21.04583
21.04148
21.03586
21.03055
21.02439
21.01831
21.01226
21.00550
20.99963
20.99263
20.98601
20.97883
20.97049
20.96157
20.95405
20.94814
20.94368
20.93699
20.93089
20.92615
20.92146
20.91925
20.91608
20.91344
20.91129
20.91137
20.90835
20.90451
20.89898
20.89251
20.88441
20.87322
20.86802
20.86326
20.86016
20.86099
20.85882
20.85560
20.85219
20.85079
20.85036
20.84755
20.84294
20.83764
20.83649
20.83580
20.83521
20.83453
20.83369
20.83552
20.83591
20.83799
20.83946
20.83907
20.84183
20.84538
20.84826
20.85451
20.86147
20.87024
20.88103
20.88762
20.89412
20.89843
20.90107
20.90222
20.90410
20.90504
20.90763
20.91128
20.91642
20.92248
20.92801
20.93418
20.94138
20.94458
20.94571
20.94345
20.94167
20.93967
20.93673
20.93512
20.93601
20.93645
20.93563
20.93464
20.93294
20.93185
20.93032
20.93020
20.92977
20.93045
20.92976
20.92872
20.92906
20.92888
20.92695
20.92551
20.92134
20.91627
20.91166
20.90943
20.90968
20.90950
20.90918
20.90912
20.90864
20.90709
20.90422
20.89919
20.89678
20.89590
20.89642
20.89843
20.89791
20.89822
20.89971
20.89995
20.90095
20.90203
20.90076
20.90131
20.90056
20.89900
20.89824
20.89698
20.89471
20.89221
20.89019
20.88627
20.87957
20.87414
20.86977
20.86724
20.86348
20.85947
20.85385
20.84803
20.84381
20.83727
20.83042
20.82394
20.81617
20.80778
20.79628
20.78347
20.77010
20.75614
20.74382
20.73244
20.72146
20.70658
20.69185
20.67792
20.66257
20.64833
20.63310
20.61846
20.60419
20.59039
20.57730
20.56317
20.55056
20.53654
20.52509
20.51761
20.51390
20.51040
20.50597
20.50299
20.50128
20.49917
20.49994
20.49994
20.49936
20.49801
20.49759
20.49490
20.49136
20.48781
20.48296
20.47808
20.47346
20.46726
20.46310
20.45809
20.45272
20.44814
20.44249
20.43466
20.42773
20.41768
20.40768
20.39965
20.39056
20.38042
20.37243
20.36489
20.35832
20.34945
20.34088
20.33135
20.32173
20.30906
20.29436
20.27886
20.26309
20.24757
20.23351
20.21849
20.20481
20.19129
20.18148
20.17166
20.16514
20.16082
20.15810
20.15575
20.15318
20.15125
20.14974
20.14811
20.14657
20.14457
20.14271
20.14058
20.13758
20.13514
20.13246
20.12872
20.12303
20.11830
20.11418
20.11193
20.11080
20.11419
20.11736
20.12197
20.12594
20.13060
20.13561
20.14042
20.14379
20.14832
20.15135
20.15333
20.15652
20.15989
20.16336
20.16587
20.16844
20.16963
20.17046
20.17071
20.17146
20.17199
20.17096
20.16889
20.16552
20.16177
20.15754
20.15494
20.15177
20.14797
20.14627
20.14494
20.14322
20.14088
20.13815
20.13725
20.13695
20.13589
20.13443
20.13070
20.12848
20.12447
20.11965
20.11526
20.11544
20.11782
20.12267
20.12783
20.13283
20.13690
20.14022
20.14493
20.14762
20.15037
20.15144
20.15169
20.15156
20.15159
20.15023
20.14941
20.14717
20.14456
20.14224
20.14013
20.13676
20.13496
20.13303
20.13270
20.13178
20.12799
20.12403
20.11870
20.11629
20.11222
20.10786
20.10382
20.10079
20.09969
20.09968
20.09937
20.09785
20.09674
20.09601
20.09677
20.09923
20.10157
20.10195
20.10308
20.10556
20.10853
20.11225
20.11798
20.12384
20.13309
20.14189
20.14711
20.15198
20.15810
20.16443
20.17033
20.17728
20.18295
20.18874
20.19470
20.20351
20.20992
20.21528
20.22150
20.22683
20.23393
20.24178
20.25082
20.26116
20.27148
20.28246
20.29207
20.29900
20.30464
20.31515
20.32334
20.33135
20.34012
20.34854
20.35808
20.36860
20.37930
20.38739
20.39514
20.40224
20.40702
20.41042
20.41485
20.41869
20.42532
20.43225
20.43851
20.44422
20.45010
20.45680
20.46266
20.46804
20.47447
20.47927
20.48489
20.49228
20.49955
20.50502
20.51471
20.52263
20.53056
20.53829
20.54717
20.55502
20.56200
20.56802
20.57575
20.58075
20.58628
20.59019
20.59433
20.59922
20.60305
20.60593
20.61017
20.61212
20.61523
20.61558
20.61573
20.61565
20.61264
20.61104
20.60836
20.60541
20.60560
20.60253
20.59973
20.59776
20.59497
20.59181
20.58627
20.58238
20.57701
20.57045
20.56436
20.56003
20.55618
20.55234
20.54511
20.53797
20.53168
20.52422
20.51813
20.51253
20.50722
20.50088
20.49918
20.50070
20.50071
20.49771
20.49502
20.49191
20.48682
20.48314
20.48169
20.48086
20.47886
20.47436
20.46866
20.46145
20.45692
20.45107
20.44355
20.43625
20.43032
20.42410
20.41755
20.41424
20.40833
20.40273
20.39749
20.38829
20.38250
20.37327
20.36317
20.35110
20.33860
20.32634
20.31477
20.30362
20.29435
20.28568
20.27722
20.26964
20.26215
20.25429
20.24905
20.24525
20.23799
20.23038
20.22443
20.21962
20.21830
20.21513
20.21262
20.21226
20.21277
20.21212
20.20893
20.20628
20.20333
20.20293
20.20128
20.19875
20.19472
20.19077
20.18318
20.17483
20.16588
20.15518
20.14310
20.12860
20.11350
20.09747
20.08154
20.06348
20.04470
20.02596
20.00758
19.99155
19.97527
19.96179
19.94822
19.93502
19.92017
19.90953
19.89903
19.88584
19.87420
19.86222
19.85121
19.83976
19.83144
19.82379
19.81602
19.80901
19.80111
19.79291
19.78644
19.78122
19.77612
19.77199
19.76971
19.76751
19.76647
19.76523
19.76617
19.76659
19.76724
19.76793
19.76938
19.77177
19.77410
19.77501
19.77507
19.77561
19.77540
19.77361
19.77252
19.77404
19.77354
19.77318
19.77192
19.76934
19.77089
19.77411
19.77643
19.77723
19.77810
19.78087
19.78495
19.78869
19.79300
19.79832
19.80355
19.81014
19.81771
19.82799
19.83612
19.84486
19.85359
19.86252
19.87316
19.88262
19.88946
19.89630
19.90473
19.91482
19.92395
19.93107
19.93769
19.94471
19.95301
19.96303
19.97142
19.98162
19.99016
19.99837
20.00851
20.02015
20.02970
20.03688
20.04764
20.05745
20.06598
20.07570
20.08551
20.09643
20.10784
20.11897
20.13188
20.14276
20.15423
20.16692
20.17988
20.19306
20.20806
20.22341
20.23973
20.25454
20.27085
20.28765
20.30654
20.32804
20.35051
20.37636
20.40029
20.42234
20.44292
20.46171
20.48167
20.49840
20.51738
20.53782
20.55784
20.57729
20.59886
20.62245
20.64574
20.66895
20.69456
20.72396
20.75351
20.78463
20.81689
20.85013
20.88465
20.91946
20.95327
20.98872
21.02763
21.06532
21.10151
21.13682
21.17272
21.20790
21.24329
21.27766
21.31021
21.34284
21.37617
21.41170
21.44741
21.48400
21.51977
21.55554
21.58856
21.62126
21.64974
21.67638
21.70434
21.73406
21.76636
21.80414
21.84273
21.88252
21.92283
21.96021
21.99731
22.03642
22.07551
22.11167
22.14983
22.18673
22.22129
22.25370
22.28761
22.32182
22.35808
22.39399
22.43078
22.46452
22.49590
22.52916
22.56485
22.59933
22.63552
22.67287
22.71065
22.74812
22.78560
22.82208
22.85638
22.89039
22.92356
22.95566
22.98898
23.02225
23.05702
23.09368
23.12961
23.16531
23.20174
23.24131
23.27933
23.31870
23.35841
23.39904
23.43923
23.47973
23.51797
23.55549
23.59315
23.63087
23.66960
23.70588
23.74380
23.78461
23.82480
23.86414
23.90590
23.94848
23.99039
24.03605
24.08010
24.12313
24.16630
24.20763
24.24976
24.29280
24.33508
24.37677
24.41524
24.45513
24.49352
24.53097
24.56795
24.60389
24.63928
24.67372
24.70742
24.74066
24.77193
24.80088
24.82739
24.85559
24.88162
24.90825
24.93041
24.95418
24.97691
25.00107
25.02208
25.04497
25.06657
25.08740
25.10752
25.12542
25.14470
25.16477
25.18530
25.20606
25.22584
25.24601
25.26788
25.28988
25.30987
25.32696
25.34330
25.35799
25.37695
25.39501
25.41153
25.42888
25.44397
25.46074
25.47521
25.49039
25.50670
25.51844
25.52947
25.53895
25.54526
25.55251
25.56162
25.57034
25.57722
25.58235
25.58933
25.59604
25.60409
25.61295
25.62433
25.63688
25.64990
25.66030
25.67078
25.68446
25.69738
25.71162
25.72793
25.74294
25.75932
25.77486
25.79109
25.80918
25.82579
25.84435
25.86847
25.89405
25.92059
25.94752
25.97070
25.99455
26.02092
26.04476
26.06823
26.09099
26.11263
26.13460
26.15387
26.17027
26.18370
26.19803
26.21294
26.22837
26.24190
26.25621
26.27157
26.28698
26.30020
26.31284
26.32749
26.34575
26.36438
26.38047
26.39715
26.41619
26.43692
26.45835
26.47729
26.49350
26.51231
26.53458
26.55748
26.57795
26.59686
26.61746
26.63880
26.66179
26.68356
26.70664
26.72789
26.74520
26.76046
26.77464
26.78732
26.79823
26.81066
26.82165
26.83273
26.84134
26.84893
26.85732
26.86736
26.88163
26.89674
26.91177
26.92509
26.93913
26.95515
26.96786
26.97612
26.98653
26.99887
27.00905
27.01854
27.02705
27.03525
27.04335
27.05446
27.06656
27.08115
27.09643
27.11195
27.12565
27.13993
27.15401
27.16772
27.18031
27.19082
27.20337
27.21546
27.22815
27.23976
27.25074
27.26094
27.27139
27.27722
27.28116
27.28366
27.28447
27.28587
27.28721
27.29262
27.29701
27.29892
27.29952
27.29867
27.29488
27.29040
27.28616
27.28107
27.27534
27.26790
27.26059
27.25550
27.24800
27.24124
27.23582
27.22917
27.22188
27.21618
27.21502
27.21465
27.21547
27.22095
27.22887
27.24049
27.25015
27.26010
27.26977
27.27655
27.28158
27.28728
27.28990
27.29413
27.29951
27.30412
27.30435
27.30998
27.31539
27.32330
27.32737
27.33295
27.33806
27.34270
27.34820
27.35196
27.35527
27.35735
27.35652
27.35582
27.35467
27.35598
27.35749
27.35927
27.35946
27.36203
27.36263
27.36236
27.36146
27.36278
27.36446
27.36770
27.36978
27.37358
27.37935
27.38597
27.39531
27.40470
27.41487
27.42879
27.44096
27.45145
27.46170
27.47000
27.47682
27.48289
27.48667
27.48954
27.49201
27.49224
27.49095
27.48769
27.48348
27.47559
27.46944
27.46421
27.45746
27.45375
27.45012
27.44556
27.44716
27.45000
27.45155
27.45127
27.45257
27.45487
27.45908
27.46401
27.46624
27.46678
27.46941
27.47297
27.47532
27.47707
27.48141
27.48606
27.49331
27.49903
27.50297
27.50826
27.51458
27.52118
27.52357
27.52738
27.52948
27.53222
27.53188
27.53019
27.52780
27.52601
27.52563
27.52646
27.52971
27.53246
27.53503
27.53556
27.53449
27.53555
27.53770
27.54122
27.54404
27.54661
27.54822
27.55259
27.55541
27.55925
27.56304
27.56429
27.56409
27.56633
27.57079
27.57788
27.58638
27.59546
27.60626
27.61675
27.62331
27.62913
27.63245
27.63675
27.64106
27.64605
27.65364
27.66183
27.67742
27.69329
27.70946
27.72405
27.74126
27.75886
27.77637
27.79354
27.81163
27.83018
27.84774
27.86185
27.87492
27.89088
27.90731
27.92313
27.93988
27.95532
27.96877
27.98164
27.99670
28.01017
28.02032
28.02657
28.03223
28.03818
28.04247
28.04554
28.05658
28.06813
28.07855
28.08606
28.09099
28.09079
28.09220
28.09146
28.09058
28.09259
28.09443
28.10194
28.10660
28.10680
28.10561
28.10387
28.10388
28.10473
28.10726
28.10660
28.10535
28.10250
28.10083
28.10190
28.10161
28.10127
28.09958
28.09949
28.10233
28.11184
28.12136
28.12975
28.14034
28.15149
28.16336
28.17670
28.18647
28.19424
28.20306
28.20958
28.21753
28.22775
28.23778
28.25063
28.26147
28.27214
28.28198
28.29369
28.30387
28.31301
28.31982
28.32515
28.33213
28.34164
28.34964
28.35685
28.36380
28.37270
28.38004
28.38675
28.39478
28.40459
28.41295
28.42693
28.44217
28.45530
28.46594
28.47403
28.48093
28.48964
28.49791
28.50440
28.50714
28.50988
28.51501
28.52008
28.52788
28.54013
28.55131
28.56303
28.57425
28.58499
28.59728
28.60664
28.61465
28.61884
28.62074
28.62397
28.62824
28.63283
28.63616
28.63883
28.64278
28.64532
28.65002
28.65098
28.65390
28.65752
28.66090
28.66168
28.66268
28.66121
28.66112
28.66106
28.65965
28.65973
28.66038
28.66497
28.66940
28.67649
28.68348
28.69180
28.69912
28.70809
28.71644
28.72511
28.73294
28.74461
28.75894
28.77382
28.78857
28.80370
28.81557
28.82603
28.83704
28.84873
28.85807
28.86438
28.86799
28.87271
28.87649
28.88339
28.88810
28.89386
28.89878
28.90266
28.90693
28.91161
28.91788
28.92514
28.93404
28.93952
28.94345
28.94820
28.95312
28.95624
28.95598
28.95456
28.95592
28.95425
28.95201
28.94840
28.94181
28.93493
28.93088
28.92441
28.91826
28.91494
28.91267
28.90887
28.90525
28.89846
28.89536
28.89016
28.88562
28.88026
28.87281
28.86608
28.86230
28.86033
28.85759
28.85594
28.85297
28.85113
28.84730
28.84802
28.84819
28.85022
28.85219
28.85163
28.85308
28.85546
28.85935
28.86308
28.86863
28.87565
28.88475
28.89487
28.90304
28.91121
28.92348
28.93351
28.94352
28.95096
28.95794
28.96369
28.96955
28.97432
28.97741
28.98044
28.98243
28.98808
28.99099
28.99602
29.00027
29.00550
29.00819
29.00980
29.01105
29.01083
29.01067
29.00925
29.00823
29.00567
29.00095
28.99623
28.99199
28.98520
28.97734
28.96641
28.95469
28.94315
28.92848
28.91645
28.90368
28.89056
28.87740
28.86752
28.85382
28.84024
28.82730
28.81444
28.80313
28.79380
28.78645
28.77681
28.77069
28.76210
28.75099
28.74202
28.73525
28.72570
28.71735
28.70677
28.69511
28.68087
28.66838
28.65637
28.64267
28.63122
28.61972
28.61014
28.59950
28.59153
28.58058
28.56991
28.55866
28.54646
28.53681
28.52576
28.51510
28.50709
28.49698
28.48556
28.47163
28.45804
28.44388
28.42951
28.41530
28.39664
28.37654
28.35633
28.33599
28.31582
28.29924
28.27974
28.26382
28.24532
28.22749
28.20870
28.18949
28.16679
28.14549
28.12195
28.09758
28.07080
28.04040
28.00957
27.97587
27.93881
27.90104
27.86309
27.82630
27.78855
27.75037
27.71409
27.67850
27.64383
27.60626
27.56693
27.52751
27.48821
27.44889
27.41045
27.36973
27.33206
27.29446
27.25437
27.21637
27.17738
27.13737
27.09961
27.06019
27.02124
26.97852
26.93783
26.90052
26.86519
26.83237
[truncated: 325,680 more rows]
