# Supplementary material for: Nonlinear optical vector processing using linear silicon photonic circuits for 50 Gb/s memory and string similarity functions
Source: Nat Commun. 2025 Dec 17;16:11416. doi: 10.1038/s41467-025-66286-7 (PMC12749030; doi:10.1038/s41467-025-66286-7)
Supplement: Supplementary file 4 — Source data [file 41467_2025_66286_MOESM4_ESM.zip › Code and Raw data files/Raw Data files/2-bit_case_target_vector_00.csv]

# Eye data
29.29982
29.30140
29.30160
29.30122
29.29929
29.29732
29.29514
29.29319
29.29092
29.28924
29.28590
29.28276
29.27889
29.27462
29.27011
29.26570
29.26050
29.25423
29.24648
29.23782
29.22899
29.22178
29.21424
29.20450
29.19256
29.18040
29.16802
29.15471
29.13998
29.12471
29.11019
29.09568
29.07969
29.06431
29.04903
29.03300
29.01592
28.99888
28.98191
28.96781
28.95361
28.93949
28.92200
28.90559
28.88831
28.86786
28.84762
28.82736
28.80629
28.78397
28.76104
28.73988
28.71947
28.69885
28.67844
28.65841
28.63597
28.61275
28.59102
28.56855
28.54473
28.52075
28.49520
28.46991
28.44339
28.41756
28.39053
28.36231
28.33469
28.30697
28.27696
28.24779
28.21639
28.18513
28.15393
28.12401
28.09293
28.06339
28.03445
28.00546
27.97695
27.94928
27.92057
27.89115
27.86288
27.83367
27.80573
27.77763
27.74772
27.71747
27.68783
27.66056
27.63368
27.60563
27.57912
27.55218
27.52462
27.49668
27.46868
27.44114
27.41437
27.38705
27.36122
27.33635
27.31235
27.29015
27.27027
27.25144
27.23189
27.21133
27.19256
27.17458
27.15704
27.14001
27.12310
27.10703
27.09082
27.07814
27.06616
27.05209
27.03756
27.02055
27.00226
26.98611
26.96931
26.95498
26.94108
26.92738
26.91499
26.90275
26.89056
26.87733
26.86508
26.85299
26.84103
26.83166
26.82338
26.81496
26.80753
26.79962
26.79155
26.78280
26.77632
26.77029
26.76433
26.75764
26.75086
26.74329
26.73662
26.72952
26.72216
26.71574
26.70891
26.70222
26.69495
26.68799
26.68284
26.67738
26.67047
26.66308
26.65575
26.64965
26.64281
26.63737
26.63104
26.62469
26.61869
26.61403
26.61005
26.60776
26.60459
26.60138
26.59745
26.59509
26.59366
26.59288
26.59120
26.59006
26.59040
26.59079
26.59010
26.58984
26.58786
26.58630
26.58475
26.58311
26.58190
26.58043
26.57855
26.57749
26.57633
26.57488
26.57270
26.56846
26.56352
26.55872
26.55456
26.55091
26.54800
26.54463
26.54119
26.53601
26.53014
26.52221
26.51335
26.50509
26.49817
26.49126
26.48446
26.47666
26.46981
26.46102
26.45334
26.44512
26.43871
26.43150
26.42225
26.41211
26.40204
26.39209
26.38245
26.37317
26.36385
26.35424
26.34564
26.33605
26.32503
26.31488
26.30284
26.29173
26.27997
26.26707
26.25402
26.23998
26.22590
26.21169
26.19673
26.18241
26.16823
26.15371
26.13746
26.12136
26.10353
26.08630
26.06840
26.05057
26.03253
26.01275
25.99314
25.97190
25.94978
25.92668
25.90314
25.88013
25.85844
25.83742
25.81414
25.78974
25.76561
25.74181
25.71815
25.69476
25.66942
25.64457
25.61824
25.59309
25.56740
25.54075
25.51489
25.49029
25.46580
25.43903
25.41216
25.38660
25.36169
25.33694
25.31067
25.28656
25.26201
25.23583
25.20948
25.18284
25.15864
25.13650
25.11405
25.09328
25.07271
25.05277
25.03312
25.01318
24.99158
24.96838
24.94397
24.92008
24.89554
24.87111
24.84619
24.82046
24.79307
24.76705
24.74154
24.71890
24.69525
24.66993
24.64403
24.61782
24.59195
24.56554
24.53850
24.51198
24.48699
24.46100
24.43537
24.40795
24.38112
24.35531
24.32941
24.30357
24.27955
24.25656
24.23565
24.21440
24.19637
24.17848
24.16203
24.14586
24.12932
24.11365
24.09789
24.08227
24.06606
24.05015
24.03567
24.02270
24.00886
23.99555
23.98166
23.96707
23.95313
23.93906
23.92430
23.90981
23.89699
23.88472
23.87458
23.86274
23.85342
23.84382
23.83522
23.82906
23.82105
23.81396
23.80604
23.79893
23.79329
23.78742
23.78088
23.77299
23.76589
23.75889
23.75167
23.74465
23.73947
23.73450
23.73152
23.72807
23.72625
23.72412
23.72379
23.72421
23.72518
23.72630
23.72701
23.72742
23.72777
23.73015
23.73361
23.73650
23.73743
23.74016
23.74239
23.74460
23.74630
23.74925
23.75315
23.75694
23.76093
23.76601
23.77161
23.77710
23.78246
23.78969
23.79728
23.80451
23.81335
23.82136
23.82949
23.83746
23.84459
23.85207
23.85780
23.86448
23.87307
23.88268
23.89175
23.89987
23.90818
23.91588
23.92240
23.92800
23.93404
23.94164
23.94920
23.95527
23.95947
23.96310
23.96819
23.97369
23.97953
23.98778
23.99555
24.00248
24.00815
24.01444
24.02023
24.02874
24.03818
24.04724
24.05798
24.06791
24.07948
24.09225
24.10361
24.11254
24.12177
24.13056
24.13935
24.14711
24.15511
24.16345
24.17086
24.17818
24.18771
24.19861
24.21165
24.22462
24.23847
24.25301
24.26847
24.28388
24.29843
24.31219
24.32593
24.33862
24.35080
24.49178
24.51060
24.52841
24.54659
24.56640
24.58447
24.60433
24.62391
24.64264
24.66047
24.67918
24.69725
24.71468
24.73214
24.75054
24.76858
24.78518
24.80144
24.81950
24.83686
24.85300
24.86995
24.88581
24.90201
24.91845
24.93723
24.95792
24.97713
24.99668
25.01813
25.03948
25.06080
25.08166
25.10472
25.12843
25.15198
25.17586
25.19821
25.21839
25.23750
25.25710
25.27707
25.29831
25.32208
25.34521
25.36734
25.39095
25.41498
25.43856
25.46187
25.48508
25.50748
25.52894
25.55128
25.57503
25.59816
25.62092
25.64310
25.66565
25.68901
25.71212
25.73678
25.76419
25.79219
25.82058
25.84739
25.87372
25.89924
25.92348
25.94872
25.97238
25.99798
26.02423
26.05061
26.07818
26.10429
26.13083
26.15693
26.18378
26.21149
26.23869
26.26613
26.29163
26.31497
26.33763
26.36090
26.38394
26.40554
26.42758
26.44911
26.47087
26.49275
26.51327
26.53251
26.55229
26.57068
26.58874
26.60894
26.63162
26.65500
26.67723
26.69820
26.71869
26.73808
26.75722
26.77491
26.78947
26.80572
26.82090
26.83606
26.85133
26.86816
26.88571
26.90406
26.92232
26.94038
26.95888
26.97811
26.99885
27.02058
27.04339
27.06631
27.08685
27.10780
27.12978
27.15162
27.17419
27.19580
27.21908
27.24289
27.26530
27.28762
27.30922
27.33016
27.35010
27.36951
27.38858
27.40700
27.42517
27.44240
27.45937
27.47595
27.49230
27.51099
27.53101
27.55285
27.57285
27.59140
27.60907
27.62457
27.63900
27.65271
27.66437
27.67700
27.68898
27.70028
27.71311
27.72843
27.74458
27.76110
27.78013
27.79859
27.81596
27.83203
27.84876
27.86485
27.88100
27.89731
27.91245
27.92641
27.94016
27.95380
27.96554
27.97844
27.99091
28.00498
28.02119
28.03743
28.05314
28.06930
28.08559
28.10130
28.11657
28.13177
28.14660
28.16125
28.17485
28.19039
28.20554
28.22155
28.23853
28.25511
28.27217
28.29084
28.30957
28.32822
28.34914
28.36923
28.38708
28.40559
28.42391
28.44165
28.45961
28.47849
28.49572
28.51095
28.52812
28.54287
28.55894
28.57384
28.58674
28.60055
28.61349
28.62489
28.63435
28.64479
28.65555
28.66731
28.67668
28.68638
28.69505
28.70262
28.71096
28.71838
28.72619
28.73271
28.74053
28.75045
28.75962
28.76729
28.77493
28.78086
28.78834
28.79472
28.80039
28.80695
28.81470
28.82316
28.83084
28.83701
28.84374
28.85002
28.85612
28.86279
28.86863
28.87399
28.87951
28.88676
28.89451
28.90024
28.90697
28.91324
28.91958
28.92683
28.93685
28.94675
28.95495
28.96266
28.97019
28.97714
28.98193
28.98760
28.99392
29.00121
29.00986
29.01636
29.02259
29.02865
29.03628
29.04537
29.05579
29.06694
29.07883
29.08987
29.10103
29.11180
29.12230
29.13376
29.14566
29.15956
29.17400
29.18777
29.20189
29.21505
29.22859
29.24095
29.25367
29.26753
29.28154
29.29353
29.30701
29.32171
29.33710
29.34997
29.36119
29.37327
29.38423
29.39462
29.40455
29.41570
29.42583
29.43523
29.44293
29.44974
29.45550
29.46239
29.47037
29.47780
29.48416
29.48950
29.49395
29.49958
29.50498
29.50934
29.51243
29.51610
29.51913
29.52513
29.52931
29.53187
29.53319
29.53218
29.53364
29.53502
29.53883
29.54316
29.54799
29.55529
29.56096
29.56582
29.56789
29.56759
29.56659
29.56578
29.56692
29.56900
29.56830
29.56506
29.56170
29.55920
29.55752
29.55508
29.55172
29.55008
29.54876
29.54919
29.54808
29.54712
29.54470
29.54271
29.54289
29.54298
29.54377
29.54603
29.54711
29.54789
29.54817
29.54789
29.54976
29.55203
29.55648
29.55884
29.56217
29.56476
29.56946
29.57535
29.57858
29.58114
29.58434
29.58775
29.59174
29.59497
29.59707
29.59992
29.60339
29.60680
29.61023
29.61146
29.61163
29.61219
29.61330
29.61309
29.61344
29.61402
29.61604
29.61882
29.62144
29.62542
29.63009
29.63501
29.63977
29.64555
29.65188
29.65826
29.66730
29.67727
29.68586
29.69416
29.70291
29.71281
29.72056
29.72792
29.73323
29.73933
29.74620
29.75546
29.76507
29.77472
29.78459
29.79616
29.80675
29.81772
29.82905
29.83893
29.84807
29.85655
29.86534
29.87587
29.88541
29.89858
29.91158
29.92631
29.94052
29.95441
29.96936
29.98289
29.99646
30.01059
30.02471
30.03922
30.05475
30.07110
30.08611
30.10025
30.11324
30.12758
30.14224
30.15548
30.17008
30.18520
30.19975
30.21499
30.23010
30.24258
30.25445
30.26478
30.27686
30.29016
30.30241
30.31752
30.33161
30.34593
30.35814
30.37011
30.38017
30.39000
30.39817
30.40667
30.41382
30.41985
30.42598
30.43154
30.43824
30.44533
30.45153
30.45632
30.46176
30.46690
30.47077
30.47468
30.47687
30.47985
30.48173
30.48242
30.48157
30.48009
30.47838
30.47786
30.47643
30.47248
30.46986
30.46781
30.46636
30.46604
30.46633
30.46781
30.46804
30.46934
30.46986
30.47003
30.47019
30.47007
30.46892
30.46780
30.46788
30.46696
30.46668
30.46738
30.46628
30.46545
30.46256
30.46087
30.45954
30.45692
30.45475
30.45082
30.44688
30.44188
30.43672
30.43266
30.42699
30.41908
30.41237
30.40693
30.40119
30.39612
30.39146
30.38627
30.38223
30.37718
30.37171
30.36753
30.36224
30.35829
30.35468
30.34980
30.34222
30.33378
30.32582
30.31863
30.31145
30.30464
30.29842
30.29134
30.28712
30.28340
30.28059
30.27710
30.27340
30.26962
30.26604
30.26277
30.25967
30.25830
30.25767
30.25706
30.25755
30.25868
30.25803
30.25596
30.25461
30.25151
30.24627
30.23847
30.23104
30.22447
30.21806
30.21014
30.19916
30.18763
30.17489
30.16307
30.14890
30.13244
30.11535
30.09776
30.08057
30.06230
30.04185
30.02055
29.99872
29.97921
29.96005
29.94273
29.92572
29.90932
29.89474
29.88138
29.86633
29.85052
29.83391
29.81783
29.80215
29.78548
29.76919
29.75244
29.73404
29.71502
29.69528
29.67441
29.65298
29.62936
29.60528
29.57867
29.55372
29.52854
29.50266
29.47699
29.45201
29.42651
29.40222
29.37843
29.35482
29.33020
29.30357
29.27775
29.24975
29.22215
29.19511
29.16679
29.13800
29.10910
29.07916
29.04914
29.01718
28.98616
28.95471
28.92704
28.90002
28.87341
28.84678
28.81929
28.79342
28.76479
28.73664
28.70763
28.67792
28.64912
28.62074
28.59377
28.56679
28.53858
28.50960
28.47988
28.45098
28.42074
28.39009
28.35993
28.33179
28.30199
28.27146
28.24089
28.21053
28.18010
28.14901
28.11664
28.08304
28.04864
28.01350
27.97810
27.94351
27.90831
27.87305
27.83751
27.80303
27.77215
27.74192
27.71219
27.68347
27.65362
27.62420
27.59462
27.56660
27.53718
27.50808
27.48023
27.45443
27.42976
27.40607
27.38370
27.35875
27.33373
27.30998
27.28580
27.26336
27.23935
27.21541
27.19172
27.16789
27.14595
27.12449
27.10361
27.08254
27.06117
27.04007
27.02146
27.00354
26.98602
26.96783
26.94869
26.92985
26.91067
26.89444
26.87818
26.86190
26.84599
26.82929
26.81414
26.80206
26.79012
26.77785
26.76407
26.75030
26.73765
26.72467
26.70986
26.69647
26.68253
26.67185
26.66055
26.64996
26.63800
26.62547
26.61383
26.60107
26.58975
26.57707
26.56430
26.55230
26.54095
26.52887
26.51681
26.50584
26.49531
26.48533
26.47500
26.46461
26.45571
26.44666
26.44075
26.43619
26.43237
26.42628
26.42092
26.41534
26.40967
26.40281
26.39635
26.38893
26.38125
26.37422
26.36927
26.36448
26.36042
26.35649
26.35260
26.34729
26.34172
26.33623
26.33087
26.32587
26.31974
26.31350
26.30746
26.30340
26.29896
26.29662
26.29515
26.29429
26.29311
26.29399
26.29562
26.29733
26.30079
26.30472
26.31001
26.31442
26.32055
26.32697
26.33273
26.33697
26.34209
26.34665
26.35174
26.35732
26.36065
26.36326
26.36699
26.36902
26.37218
26.37515
26.38036
26.38508
26.38989
26.39372
26.39595
26.39840
26.40193
26.40413
26.40591
26.40801
26.40959
26.41083
26.41153
26.41222
26.41315
26.41451
26.41804
26.42167
26.42452
26.42940
26.43495
26.44076
26.44854
26.45529
26.46281
26.46953
26.47377
26.47919
26.48584
26.49230
26.49884
26.50641
26.51466
26.52183
26.52837
26.53523
26.54050
26.54572
26.55126
26.55717
26.56434
26.57142
26.58082
26.59228
26.60396
26.61550
26.62629
26.63768
26.64839
26.65824
26.66538
26.67100
26.67812
26.68394
26.69013
26.69654
26.70250
26.70731
26.71039
26.71276
26.71424
26.71689
26.71966
26.72096
26.72514
26.72844
26.72990
26.73182
26.73272
26.73361
26.73477
26.73499
26.73432
26.73321
26.73179
26.73276
26.73403
26.73613
26.73731
26.73833
26.73939
26.74115
26.74327
26.74315
26.74317
26.74145
26.73994
26.73733
26.73434
26.73123
26.72894
26.72588
26.72458
26.72216
26.71946
26.71526
26.70891
26.70112
26.69203
26.68528
26.67873
26.67044
26.66196
26.65559
26.64938
26.64212
26.63280
26.62244
26.61176
26.60039
26.59030
26.58015
26.56992
26.56013
26.55051
26.54011
26.52994
26.51887
26.50825
26.49595
26.48263
26.46947
26.45743
26.44549
26.43278
26.41929
26.40391
26.39118
26.37611
26.35993
26.34338
26.32627
26.31110
26.29349
26.27463
26.25607
26.23674
26.21847
26.19962
26.18029
26.16043
26.14153
26.11984
26.09893
26.07935
26.05912
26.03848
26.01858
25.99819
25.97840
25.95932
25.93926
25.91939
25.90006
25.88054
25.86138
25.84292
25.82662
25.81023
25.79591
25.78233
25.76865
25.75431
25.74018
25.72588
25.71205
25.69701
25.68184
25.66744
25.65232
25.63688
25.61951
25.60079
25.58094
25.56124
25.54056
25.52067
25.50213
25.48402
25.46610
25.44956
25.43434
25.41871
25.40362
25.38790
25.37295
25.35962
25.34636
25.33331
25.31913
25.30499
25.29139
25.27762
25.26449
25.25152
25.23775
25.22610
25.21561
25.20597
25.19944
25.19242
25.18512
25.17773
25.17166
25.16556
25.15881
25.15355
25.14980
25.14526
25.14132
25.13728
25.13441
25.13080
25.12773
25.12305
25.11937
25.11549
25.11466
25.11285
25.11134
25.10962
25.10631
25.10473
25.10333
25.10137
25.10216
25.10533
25.11153
25.11948
25.12875
25.13739
25.14578
25.15544
25.16486
25.17550
25.18605
25.19526
25.20552
25.21488
25.22381
25.23192
25.24270
25.25594
25.26984
25.28298
25.29510
25.30751
25.31965
25.33066
25.34180
25.35281
25.36485
25.37641
25.38765
25.39880
25.41083
25.42225
25.43343
25.44609
25.45975
25.47365
25.48874
25.50266
25.51726
25.53135
25.54678
25.56284
25.57853
25.59352
25.60676
25.61976
25.63174
25.64257
25.65218
25.66288
25.67399
25.68384
25.69380
25.70321
25.71281
25.72290
25.73371
25.74427
25.75250
25.75975
25.76688
25.77284
25.77900
25.78475
25.78954
25.79396
25.80037
25.80692
25.81282
25.81994
25.82436
25.82781
25.83131
25.83374
25.83746
25.84089
25.84502
25.84838
25.85198
25.85460
25.85870
25.86487
25.87009
25.87470
25.87918
25.88206
25.88466
25.88682
25.88924
25.89116
25.89379
25.89708
25.89910
25.90004
25.90214
25.90532
25.91040
25.91663
25.92450
25.93204
25.93664
25.94058
25.94516
25.94946
25.95540
25.96077
25.96540
25.96764
25.96782
25.96998
25.97077
25.97199
25.97429
25.97665
25.97843
25.98093
25.98369
25.98481
25.98638
25.98645
25.98543
25.98565
25.98693
25.98520
25.98323
25.97972
25.97599
25.97150
25.96525
25.95984
25.95495
25.95019
25.94555
25.94226
25.94087
25.93860
25.93502
25.93178
25.92722
25.92251
25.91844
25.91703
25.91489
25.91202
25.90901
25.90751
25.90894
25.91012
25.91206
25.91311
25.91491
25.91662
25.91935
25.92102
25.92400
25.92782
25.92985
25.93064
25.93003
25.93068
25.93128
25.93284
25.93479
25.93712
25.93836
25.93945
25.93763
25.93479
25.93178
25.92846
25.92412
25.92148
25.91984
25.92014
25.92141
25.92269
25.92664
25.93082
25.93528
25.93983
25.94458
25.94796
25.95079
25.95444
25.95734
25.95966
25.96118
25.96211
25.96362
25.96411
25.96482
25.96586
25.96601
25.96650
25.96619
25.96712
25.96777
25.96790
25.96958
25.97090
25.97168
25.97301
25.97435
25.97502
25.97419
25.97414
25.97390
25.97447
25.97545
25.97747
25.98090
25.98617
25.98935
25.99311
25.99758
26.00322
26.00898
26.01376
26.01889
26.02454
26.02969
26.03594
26.04156
26.04667
26.05281
26.05870
26.06596
26.07299
26.08077
26.08868
26.09739
26.10334
26.10817
26.11078
26.11339
26.11699
26.12160
26.12729
26.13385
26.14198
26.15013
26.15550
26.16093
26.16525
26.16779
26.16987
26.17015
26.17195
26.17437
26.17565
26.17846
26.18174
26.18709
26.19220
26.19863
26.20582
26.21274
26.22061
26.22755
26.23495
26.24222
26.24711
26.25216
26.25690
26.26167
26.26608
26.27085
26.27300
26.27481
26.27311
26.26975
26.26553
26.26131
26.25654
26.25319
26.25067
26.24832
26.24542
26.24101
26.23662
26.23069
26.22556
26.21790
26.21002
26.20220
26.19347
26.18478
26.17390
26.16375
26.15156
26.13859
26.12667
26.11412
26.10088
26.08819
26.07404
26.05918
26.04504
26.03171
26.01837
26.00661
25.99643
25.98654
25.97621
25.96530
25.95458
25.94486
25.93350
25.92107
25.90829
25.89492
25.87997
25.86543
25.84955
25.83522
25.82233
25.80770
25.79276
25.77894
25.76334
25.74796
25.73324
25.71530
25.69826
25.68020
25.66250
25.64447
25.62634
25.60779
25.59095
25.57346
25.55504
25.53634
25.51841
25.49964
25.48207
25.46378
25.44450
25.42406
25.40732
25.39108
25.37465
25.35671
25.33941
25.32167
25.30403
25.28631
25.26831
25.24861
25.22819
25.20770
25.18378
25.16171
25.13970
25.11546
25.09225
25.06900
25.04505
25.02175
24.99988
24.97663
24.95247
24.92768
24.90330
24.87794
24.85335
24.82824
24.80177
24.77558
24.75009
24.72568
24.70022
24.67347
24.64650
24.61865
24.59022
24.56355
24.53694
24.51015
24.48368
24.45695
24.42922
24.39860
24.36966
24.34006
24.31267
24.28576
24.25880
24.23107
24.20369
24.17560
24.14727
24.12016
24.09527
24.07089
24.04670
24.02239
23.99710
23.97131
23.94540
23.91988
23.89568
23.87027
23.84540
23.82006
23.79290
23.76715
23.74141
23.71662
23.69365
23.66997
23.64813
23.62493
23.60149
23.57862
23.55595
23.53226
23.50914
23.48594
23.46270
23.43987
23.41743
23.39666
23.37689
23.35720
23.33735
23.31609
23.29383
23.27281
23.25187
23.23304
23.21394
23.19561
23.17852
23.16193
23.14592
23.13104
23.11612
23.10111
23.08586
23.06989
23.05434
23.03811
23.02229
23.00670
22.99100
22.97708
22.96314
22.94896
22.93550
22.92255
22.90897
22.89579
22.88344
22.87089
22.85791
22.84492
22.83362
22.82184
22.81028
22.79812
22.78562
22.77214
22.75801
22.74282
22.72730
22.71095
22.69389
22.67703
22.65953
22.64305
22.62724
22.61175
22.59530
22.57950
22.56437
22.54913
22.53469
22.51986
22.50569
22.49333
22.48263
22.47085
22.45911
22.44913
22.43938
22.42890
22.41982
22.41026
22.40034
22.39122
22.38355
22.37589
22.36806
22.35903
22.34933
22.34034
22.33142
22.32220
22.31185
22.30209
22.29358
22.28580
22.27886
22.27152
22.26491
22.25774
22.25063
22.24335
22.23564
22.22740
22.22013
22.21323
22.20785
22.20158
22.19667
22.19180
22.18658
22.18367
22.18040
22.17705
22.17341
22.16883
22.16415
22.15999
22.15536
22.15199
22.14929
22.14669
22.14470
22.14228
22.13978
22.13665
22.13375
22.13072
22.12878
22.12621
22.12458
[truncated: 998,000+ more rows]
