# Supplementary material for: Nonlinear optical vector processing using linear silicon photonic circuits for 50 Gb/s memory and string similarity functions
Source: Nat Commun. 2025 Dec 17;16:11416. doi: 10.1038/s41467-025-66286-7 (PMC12749030; doi:10.1038/s41467-025-66286-7)
Supplement: Supplementary file 4 — Source data [file 41467_2025_66286_MOESM4_ESM.zip › Code and Raw data files/Raw Data files/2-bit_case_target_vector_1X.csv]

# Eye data
11.31914
11.32027
11.31968
11.31952
11.31892
11.31772
11.31763
11.31661
11.31585
11.31259
11.30935
11.30475
11.29855
11.29313
11.28856
11.28280
11.27641
11.26920
11.26077
11.25143
11.24116
11.23027
11.21824
11.20740
11.19474
11.18180
11.16810
11.15435
11.14160
11.12769
11.11379
11.09813
11.07980
11.06251
11.04966
11.03830
11.02653
11.01407
11.00251
10.99188
10.98174
10.96968
10.95862
10.94813
10.93670
10.92455
10.91345
10.90436
10.89514
10.88571
10.87561
10.86674
10.85701
10.84711
10.83731
10.82712
10.81741
10.80889
10.80015
10.79282
10.78661
10.78097
10.77461
10.77059
10.76604
10.76305
10.76104
10.75974
10.75729
10.75538
10.75393
10.75269
10.75198
10.75007
10.74807
10.74675
10.74529
10.74378
10.74110
10.73937
10.74008
10.74073
10.74033
10.74160
10.74314
10.74374
10.74489
10.74616
10.74579
10.75004
10.75296
10.75619
10.76071
10.76665
10.77092
10.77674
10.78147
10.78789
10.79302
10.79770
10.80146
10.80901
10.81648
10.82292
10.82930
10.83561
10.84208
10.84986
10.85851
10.86603
10.87198
10.87733
10.88266
10.88791
10.89147
10.89550
10.89969
10.90301
10.90570
10.91069
10.91602
10.92051
10.92424
10.92645
10.92954
10.93160
10.93200
10.93225
10.93109
10.92879
10.92620
10.92284
10.91942
10.91555
10.91340
10.91171
10.90975
10.90691
10.90394
10.89987
10.89460
10.88846
10.88352
10.87747
10.87136
10.86539
10.85896
10.85154
10.84336
10.83619
10.82987
10.82397
10.81747
10.81146
10.80896
10.80874
10.80844
10.80712
10.80469
10.80175
10.79671
10.79027
10.78461
10.77982
10.77494
10.76881
10.76201
10.75494
10.74666
10.73940
10.73189
10.72465
10.71925
10.71427
10.70957
10.70400
10.69720
10.69231
10.68703
10.68378
10.68160
10.67935
10.67767
10.67813
10.68003
10.68120
10.68212
10.68081
10.67780
10.67613
10.67475
10.67439
10.67577
10.67578
10.67555
10.67434
10.67247
10.67010
10.66723
10.66349
10.65915
10.65628
10.65193
10.64790
10.64363
10.63825
10.63359
10.63181
10.62962
10.62820
10.62655
10.62448
10.62335
10.62142
10.62244
10.62336
10.62475
10.62579
10.62612
10.62605
10.62519
10.62459
10.62373
10.62270
10.62265
10.62468
10.62564
10.62695
10.62880
10.63224
10.63524
10.63739
10.63895
10.63996
10.63949
10.63837
10.63908
10.64168
10.64548
10.64875
10.65120
10.65383
10.65485
10.65414
10.65512
10.65720
10.65784
10.65615
10.65384
10.65394
10.65374
10.65306
10.65410
10.65286
10.65054
10.64770
10.64684
10.64425
10.63910
10.63441
10.63114
10.63278
10.63326
10.63413
10.63316
10.63103
10.62963
10.62914
10.62847
10.62943
10.62846
10.62701
10.62591
10.62511
10.62587
10.62759
10.63051
10.63351
10.63649
10.63980
10.64391
10.64806
10.65364
10.65811
10.66451
10.67075
10.67567
10.67854
10.68094
10.68275
10.68258
10.68426
10.68622
10.68855
10.68984
10.69047
10.68947
10.68932
10.68969
10.68905
10.68716
10.68602
10.68467
10.68300
10.68193
10.68051
10.68052
10.68112
10.68464
10.68691
10.69065
10.69259
10.69355
10.69595
10.69945
10.70302
10.70703
10.71113
10.71673
10.72196
10.72456
10.72632
10.72698
10.72858
10.72879
10.72792
10.72904
10.73279
10.73792
10.74384
10.75161
10.76031
10.76796
10.77536
10.78049
10.78443
10.78676
10.78808
10.79087
10.79334
10.79450
10.79447
10.79632
10.79782
10.79956
10.80085
10.80283
10.80313
10.80547
10.80904
10.81294
10.82263
10.83160
10.83893
10.84561
10.85208
10.85776
10.86459
10.87261
10.87934
10.88760
10.89345
10.89933
10.90681
10.91489
10.92252
10.92899
10.93496
10.93985
10.94812
10.95600
10.96299
10.97005
10.97710
10.98253
10.98708
10.98995
10.99159
10.99372
10.99747
10.99981
11.00130
11.00362
11.00586
11.00850
11.01193
11.01429
11.01415
11.01320
11.01430
11.01646
11.01903
11.02154
11.02230
11.02111
11.02151
11.02228
11.02498
11.02822
11.03412
11.03915
11.04050
11.04238
11.04471
11.04633
11.04670
11.04834
11.05109
11.05501
11.05852
11.06227
11.06564
11.06726
11.06734
11.06721
11.06690
11.06536
11.06416
11.06270
11.06033
11.05760
11.05693
11.05579
11.05725
11.05655
11.05395
11.05144
11.05043
11.05128
11.05195
11.05102
11.05001
11.04707
11.04306
11.04141
11.04176
11.03989
11.03805
11.03747
11.03589
11.03514
11.03457
11.03290
11.03354
11.03506
11.03693
11.03829
11.04190
11.04557
11.04922
11.05275
11.05485
11.05644
11.05754
11.05862
11.05937
11.06227
11.06501
11.06546
11.06350
11.05998
11.05601
11.05044
11.04426
11.03888
11.03336
11.02747
11.02187
11.01768
11.01368
11.01119
11.00790
11.00526
11.00235
10.99984
10.99691
10.99243
10.98884
10.98590
10.98374
10.98093
10.97885
10.97742
10.97954
10.98084
10.98024
10.97799
10.97521
10.97121
10.96600
10.95980
10.95348
10.94883
10.94361
10.93793
10.93221
10.92662
10.92326
10.92093
10.91693
10.91228
10.90751
10.90307
10.89700
10.89231
10.89055
10.89012
10.89021
10.88874
10.88544
10.88127
10.87615
10.87289
10.87082
10.86779
10.86564
10.86344
10.86003
10.85861
10.85689
10.85582
10.85562
10.85478
10.85407
10.85474
10.85514
10.85526
10.85361
10.85371
10.85352
10.85374
10.85357
10.85498
10.85614
10.85739
10.85850
10.85910
10.86133
10.86400
10.86555
10.86765
10.86890
10.86851
10.86790
10.86899
10.87085
10.87143
10.87224
10.87206
10.87342
10.87579
10.87943
10.88141
10.88463
10.88984
10.89503
10.89869
10.90053
10.90299
10.90851
10.91463
10.92270
10.92964
10.93617
10.94156
10.94600
10.94881
10.95190
10.95514
10.95817
10.95932
10.96014
10.96136
10.96220
10.96285
10.96237
10.96106
10.96017
10.95821
10.95534
10.95358
10.95426
10.95233
10.95033
10.95004
10.94812
10.94729
10.94520
10.94170
10.93958
10.93939
10.93660
10.93310
10.92987
10.92731
10.92458
10.92159
10.91696
10.91360
10.90793
10.90230
10.89609
10.89023
10.88505
10.87876
10.87211
10.86566
10.86036
10.85524
10.84739
10.84028
10.83291
10.82547
10.81725
10.81008
10.80108
10.79303
10.78508
10.77815
10.77178
10.76324
10.75418
10.74443
10.73600
10.72832
10.72053
10.71543
10.71113
10.70750
10.70381
10.70051
10.69651
10.69276
10.68922
10.68541
10.68408
10.68429
10.68269
10.68014
10.67852
10.67832
10.67883
10.67803
10.67920
10.68131
10.68389
10.68579
10.68978
10.69356
10.69731
10.70089
10.70552
10.70972
10.71548
10.72016
10.72791
10.73331
10.73814
10.74581
10.75366
10.75991
10.76716
10.77504
10.78350
10.79168
10.79876
10.80565
10.81295
10.82203
10.83152
10.83868
10.84657
10.85304
10.85979
10.86506
10.87033
10.87465
10.87935
10.88149
10.88321
10.88382
10.88283
10.88164
10.88197
10.88217
10.88187
10.88016
10.87948
10.87971
10.87871
10.88071
10.88202
10.88217
10.88291
10.88232
10.88088
10.87970
10.88016
10.88271
10.88619
10.89118
10.89783
10.90392
10.91032
10.91568
10.92071
10.92586
10.92993
10.93364
10.93562
10.93860
10.94102
10.94565
10.95046
10.95518
10.95869
10.96188
10.96493
10.96604
10.96760
10.96738
10.96797
10.96801
10.96570
10.96439
10.96379
10.96389
10.96291
10.96177
10.96202
10.96205
10.96310
10.96625
10.97092
10.97697
10.98205
10.98752
10.99207
10.99532
10.99772
11.00303
11.00646
11.00979
11.01418
11.01699
11.01802
11.02041
11.02282
11.02271
11.02345
11.02439
11.02276
11.02224
11.02183
11.02088
11.02322
11.02369
11.02296
11.02433
11.02771
11.03078
11.03336
11.03831
11.04248
11.04542
11.04995
11.05454
11.05940
11.06339
11.06813
11.07374
11.07808
11.08444
11.09279
11.09948
11.10551
11.11255
11.11946
11.12613
11.13363
11.14190
11.14885
11.15683
11.16778
11.17728
11.18751
11.19778
11.20695
11.21634
11.22405
11.23172
11.24061
11.24682
11.25383
11.26051
11.26782
11.27441
11.28107
11.28730
11.29651
11.30779
11.32190
11.33661
11.34926
11.36011
11.37111
11.38237
11.39329
11.40158
11.40994
11.41847
11.42809
11.43861
11.44751
11.45567
11.46405
11.47333
11.48382
11.49519
11.50619
11.51813
11.53041
11.54303
11.55486
11.56635
11.57725
11.58790
11.59752
11.60838
11.61906
11.62975
11.64190
11.65281
11.66282
11.67438
11.68620
11.69988
11.71493
11.73224
11.75002
11.76763
11.78420
11.80305
11.82156
11.84500
11.86693
11.89119
11.91548
11.93910
11.96431
11.98831
12.01170
12.03556
12.05845
12.08148
12.10430
12.12703
12.15004
12.17288
12.19450
12.21490
12.23694
12.25530
12.27366
12.29124
12.30626
12.31788
12.32744
12.33780
12.34715
12.35588
12.36549
12.37621
12.38436
12.39159
12.39751
12.39971
12.40347
12.40774
12.41340
12.41822
12.42332
12.42787
12.43201
12.43537
12.44080
12.44602
12.45521
12.46407
12.47421
12.48233
12.49264
12.50291
12.51310
12.52446
12.53562
12.54548
12.55364
12.56338
12.57431
12.58610
12.59901
12.61262
12.62666
12.63986
12.65011
12.65957
12.66794
12.67819
12.68902
12.70004
12.70875
12.71467
12.72033
12.72721
12.73379
12.74313
12.75112
12.75853
12.76526
12.77420
12.78342
12.79401
12.80520
12.81710
12.83012
12.84717
12.86357
12.87947
12.89813
12.91406
12.93214
12.95090
12.96949
12.98684
13.00552
13.02497
13.04377
13.06173
13.07927
13.09711
13.11595
13.13641
13.15731
13.18060
13.20171
13.22023
13.23986
13.25768
13.27432
13.29188
13.30998
13.32673
13.34388
13.35925
13.37816
13.39627
13.41477
13.43163
13.44800
13.46757
13.48790
13.50661
13.52674
13.54574
13.56488
13.58288
13.60040
13.61601
13.63092
13.64639
13.66137
13.67640
13.69110
13.70535
13.71961
13.73503
13.75055
13.76681
13.78125
13.79575
13.81198
13.82920
13.85103
13.87219
13.89345
13.91269
13.93354
13.95509
13.97579
13.99486
14.01184
14.02779
14.04492
14.06008
14.07396
14.09040
14.10833
14.12549
14.14439
14.16209
14.17793
14.19257
14.20614
14.21754
14.22793
14.24052
14.25085
14.26318
14.27597
14.28659
14.29770
14.30984
14.31947
14.32940
14.34100
14.35106
14.36050
14.36813
14.37243
14.37762
14.37937
14.37804
14.37775
14.37705
14.37502
14.37556
14.37492
14.37487
14.37317
14.37309
14.37437
14.37427
14.37188
14.36888
14.36570
14.36456
14.36134
14.35770
14.35494
14.35153
14.34706
14.34567
14.34566
14.34671
14.34736
14.34780
14.34691
14.34620
14.34350
14.33882
14.33715
14.33417
14.33134
14.32931
14.32646
14.32311
14.31965
14.31574
14.31289
14.30760
14.30082
14.29909
14.29606
14.29181
14.28555
14.28255
14.27776
14.27397
14.27081
14.26982
14.27139
14.27223
14.27255
14.27140
14.27216
14.27388
14.27596
14.27780
14.27819
14.28049
14.28233
14.28686
14.29283
14.29886
14.30367
14.30790
14.31325
14.31806
14.32488
14.33020
14.33572
14.33907
14.34042
14.34160
14.34073
14.33779
14.33349
14.33079
14.32704
14.32398
14.32057
14.31968
14.31916
14.31944
14.31787
14.31337
14.30756
14.30122
14.29839
14.29679
14.29555
14.29131
14.28601
14.28171
14.27876
14.27382
14.26746
14.25921
14.25114
14.24393
14.23495
14.22233
14.20911
14.19453
14.18043
14.16660
14.15536
14.14650
14.13753
14.12703
14.11838
14.11059
14.10284
14.09570
14.08857
14.08066
14.07300
14.06316
14.05399
14.04389
14.03647
14.02863
14.01890
14.00916
13.99975
13.98970
13.98082
13.97281
13.96655
13.95988
13.95309
13.94409
13.93516
13.92477
13.91569
13.90514
13.89520
13.88491
13.87480
13.86603
13.85840
13.84978
13.84015
13.82946
13.81856
13.80938
13.80324
13.79778
13.78950
13.78319
13.77920
13.77426
13.77099
13.76696
13.76279
13.75984
13.75818
13.75585
13.75341
13.75316
13.75320
13.75525
13.75663
13.75798
13.76113
13.76545
13.76984
13.77503
13.77933
13.78427
13.78698
13.79017
13.79245
13.79268
13.79322
13.79179
13.79242
13.78999
13.78904
13.78972
13.78863
13.78555
13.78273
13.77978
13.78297
13.78260
13.78121
13.78156
13.78143
13.78351
13.78361
13.78560
13.78803
13.79119
13.79294
13.79318
13.79247
13.79115
13.79223
13.79172
13.78961
13.78846
13.78702
13.78910
13.78969
13.79231
13.79548
13.80055
13.80724
13.81483
13.82155
13.82671
13.83187
13.83750
13.84309
13.84862
13.85503
13.86180
13.86781
13.87310
13.88085
13.88641
13.89040
13.89657
13.90200
13.90594
13.90870
13.91263
13.91581
13.91919
13.92187
13.92338
13.92393
13.92453
13.92427
13.92259
13.92263
13.92264
13.92153
13.91832
13.91303
13.90690
13.90229
13.89909
13.89615
13.89446
13.89299
13.89062
13.88861
13.88509
13.88001
13.87278
13.86458
13.85842
13.85132
13.84305
13.83754
13.83136
13.82816
13.82898
13.82837
13.82951
13.83142
13.83379
13.83550
13.83664
13.83510
13.83357
13.83206
13.83439
13.83742
13.83920
13.84177
13.84253
13.84231
13.84513
13.84702
13.84804
13.84963
13.84783
13.84461
13.84012
13.83466
13.82693
13.81675
13.80613
13.79483
13.78398
13.77129
13.75688
13.74115
13.72820
13.71451
13.70015
13.68322
13.66516
13.64573
13.62700
13.60641
13.58522
13.56711
13.54662
13.52743
13.50908
13.49019
13.47084
13.45210
13.43219
13.41233
13.39073
13.36794
13.34504
13.32147
13.29771
13.27291
13.25031
13.22619
13.20238
13.17961
13.15672
13.13269
13.11155
13.09196
13.07033
13.04969
13.02857
13.00792
12.98667
12.96683
12.94735
12.92797
12.90907
12.89021
12.87186
12.85341
12.83244
12.81130
12.78938
12.76742
12.74699
12.72608
12.70456
12.68515
12.66500
12.64630
12.62647
12.60716
12.58694
12.56525
12.54408
12.52627
12.50692
12.48780
12.46851
12.44983
12.43070
12.41169
12.39195
12.37464
12.35667
12.34199
12.32702
12.31050
12.29332
12.27553
12.25735
12.23946
12.22182
12.20389
12.18645
12.16977
12.15611
12.14310
12.12951
12.11588
12.10397
12.09431
12.08378
12.07216
12.06058
12.04764
12.03655
12.02689
12.01725
12.00829
11.99955
11.99025
11.97887
11.96581
11.95113
11.93618
11.92151
11.90628
11.89189
11.87619
11.86249
11.84873
11.83594
11.82266
11.81148
11.79936
11.78621
11.77265
11.76122
11.74882
11.73801
11.72702
11.71349
11.69965
11.68663
11.67674
11.66696
11.65669
11.64764
11.63832
11.63209
11.62528
11.61670
11.60724
11.59668
11.58449
11.56972
11.55399
11.53735
11.51888
11.49961
11.48002
11.46022
11.44426
11.42843
11.41682
11.40542
11.39351
11.38355
11.37409
11.36742
11.36054
11.35394
11.34553
11.33582
11.32852
11.32070
11.31201
11.30373
11.29606
11.28938
11.28604
11.28275
11.28069
11.27755
11.27285
11.26704
11.26216
11.25540
11.24819
11.24245
11.23605
11.23400
11.23079
11.22743
11.22312
11.21985
11.21445
11.21130
11.20659
11.20197
11.19586
11.18841
11.18089
11.17301
11.16393
11.15339
11.14251
11.13128
11.12103
11.11130
11.10203
11.09311
11.08485
11.07828
11.07145
11.06585
11.06340
11.05871
11.05497
11.05056
11.04550
11.04001
11.03257
11.02510
11.01910
11.01417
11.00651
10.99826
10.99012
10.98459
10.97987
10.97497
10.96941
10.96133
10.95614
10.94969
10.94562
10.94056
10.93849
10.93564
10.93264
10.92771
10.92271
10.92246
10.92419
10.92540
10.92474
10.92664
10.92787
10.92768
10.92842
10.93141
10.93434
10.93666
10.94082
10.94709
10.95671
10.96596
10.97575
10.98480
10.99327
11.00142
11.00863
11.02001
11.03111
11.04255
11.05320
11.06305
11.07273
11.08183
11.09185
11.10211
11.11178
11.12022
11.12805
11.13576
11.14557
11.15499
11.16502
11.17626
11.18937
11.20203
11.21325
11.22489
11.23979
11.25417
11.27013
11.28559
11.29981
11.31349
11.32950
11.34543
11.36253
11.38021
11.39915
11.41837
11.43599
11.45376
11.47384
11.49375
11.51508
11.53728
11.56068
11.58452
11.60903
11.63342
11.65798
11.68340
11.71045
11.73717
11.76467
11.79113
11.81878
11.84382
11.86694
11.89171
11.91674
11.94079
11.96587
11.98923
12.01237
12.03241
12.05430
12.07728
12.09963
12.12699
12.15479
12.18306
12.21358
12.24321
12.27273
12.30090
12.33297
12.36251
12.39060
12.41832
12.44580
12.47258
12.49912
12.52799
12.55704
12.58453
12.61036
12.63947
12.66775
12.69527
12.72195
12.74921
12.77764
12.80569
12.83375
12.86275
12.89087
12.91766
12.94228
12.96573
12.98938
13.01361
13.03607
13.05897
13.07982
13.10029
13.11989
13.14033
13.15955
13.17906
13.19817
13.21795
13.23728
13.25628
13.27821
13.30205
13.32745
13.35207
13.37455
13.39465
13.41574
13.43441
13.45343
13.47211
13.48994
13.50585
13.52086
13.53385
13.54701
13.56182
13.57570
13.58979
13.60258
13.61437
13.62564
13.63562
13.64566
13.65638
13.66802
13.67933
13.68886
13.69843
13.70730
13.71649
13.72505
13.73339
13.73976
13.74501
13.75077
13.75763
13.76449
13.76924
13.77681
13.78423
13.79063
13.79793
13.80477
13.80931
13.81427
13.82079
13.82894
13.83780
13.84491
13.85126
13.85620
13.86126
13.86687
13.87305
13.88021
13.88621
13.89449
13.90347
13.91258
13.92431
13.93719
13.94852
13.95869
13.96808
13.97679
13.98461
13.99030
13.99704
14.00144
14.00531
14.01105
14.01507
14.01886
14.02594
14.03440
14.04526
14.05676
14.06842
14.07854
14.08606
14.09438
14.10329
14.11290
14.12273
14.13206
14.14258
14.15714
14.17118
14.18797
14.20343
14.21928
14.23587
14.24972
14.26456
14.27905
14.29478
14.30971
14.32483
14.34063
14.35477
14.36785
14.37958
14.39111
14.40360
14.41627
14.42910
14.44039
14.45314
14.46893
14.48416
14.49749
14.51015
14.52284
14.53599
14.54687
14.55921
14.57090
14.58454
14.59906
14.61174
14.62266
14.63368
14.64482
14.65715
14.66945
14.68048
14.69204
14.70153
14.71156
14.72349
14.73407
14.74295
14.74991
14.75721
14.76385
14.77137
14.78049
14.79382
14.80872
14.82457
14.83877
14.85115
14.86284
14.87546
14.88763
14.89751
14.90658
14.91753
14.92850
14.93943
14.94957
14.96012
14.97041
14.98476
14.99764
15.00740
15.01459
15.02266
15.03251
15.04013
15.04674
15.05376
15.06113
15.07069
15.07718
15.08276
15.09070
15.09710
15.10320
15.10869
15.11278
15.11578
15.12239
15.12915
15.13447
15.13944
15.14435
15.15340
15.16294
15.17135
15.17834
15.18691
15.19760
15.20612
15.21626
15.22852
15.24000
15.25043
15.25991
15.26581
15.27095
15.27701
15.28505
15.29404
15.30211
15.31073
15.31675
15.32313
15.32901
15.33344
15.33817
15.34287
15.34467
15.34359
15.34200
15.34070
15.34004
15.33907
15.33881
15.33713
15.33409
15.33004
15.32430
15.31897
15.31223
15.30643
15.29816
15.28778
15.27778
15.26514
15.25239
15.24002
15.22736
15.21711
15.20597
15.19353
15.18064
15.16898
15.15961
15.15067
15.14434
15.13949
15.13469
15.12764
15.12004
15.10946
15.09829
15.08992
15.08186
15.07601
15.07081
15.06634
15.06306
15.05885
15.05632
15.05464
15.05234
15.04951
15.04583
15.04169
15.04209
15.04262
15.04306
15.04412
15.04414
15.04686
15.04827
15.05136
15.05554
15.05947
15.06433
15.06905
15.07298
15.07563
15.07906
15.07980
15.08251
15.08617
15.09179
15.09720
15.10355
15.10813
15.11115
15.11351
15.11424
15.11523
15.11366
15.11085
15.10711
15.10265
15.09952
15.09801
15.09617
15.09324
15.08912
15.08514
15.08077
15.07779
15.07280
15.06944
15.06560
15.06331
15.06031
15.05824
15.05577
15.05391
15.05126
15.04901
15.04512
15.04011
15.03477
15.02803
15.02064
15.01380
15.00618
14.99832
14.99253
14.98653
14.97925
14.97104
14.96292
14.95430
14.94548
14.93741
14.92876
14.92572
14.92165
14.91758
14.91225
14.90855
14.90951
14.90957
14.90780
14.90829
14.90952
14.91044
14.91006
14.90879
14.90712
14.90557
14.90454
14.90572
14.90812
14.91130
14.91440
14.91836
14.92300
14.92727
14.93092
14.93551
14.94219
14.94706
[truncated: 998,000+ more rows]
