# Supplementary material for: Nonlinear optical vector processing using linear silicon photonic circuits for 50 Gb/s memory and string similarity functions
Source: Nat Commun. 2025 Dec 17;16:11416. doi: 10.1038/s41467-025-66286-7 (PMC12749030; doi:10.1038/s41467-025-66286-7)
Supplement: Supplementary file 4 — Source data [file 41467_2025_66286_MOESM4_ESM.zip › Code and Raw data files/Raw Data files/WDM_target_value_0_wavelength_λ2_50G.csv]

File Format	WaveformPattern
Format Version	1
Instrument	N1046A	72F
SwVersion	A.06.55.69
SerialNumber	US58400209
Date	5/28/2024 00:24:40 GMT+08:00
Source Name	F2: FFE[F1]
Points	131072
Signal Type	NRZ
Channel Bandwidth	4.5E+10
Channel Noise	6.59507955901103E-05
XOrg	1.60000781261921E-08
XInc	3.125E-13
Bit Rate (b/s)	50000000000
Points/Bit	64
Pattern Length	2048
X Units	Second
Y Units	Volt
Data
0.0170839340814614
0.0171217238383735
0.0171636410247781
0.0172096035235877
0.0172595163621778
0.0173132722167127
0.0173707520295718
0.0174318255670097
0.0174963516321285
0.0175641778471293
0.0176351400917604
0.0177090615093995
0.017785750996718
0.0178650012844615
0.0179465869079221
0.0180302624772592
0.0181157617849073
0.0182027981133111
0.018291065727805
0.018380242386917
0.0184699926012437
0.0185599712774818
0.018649827592859
0.0187392091063421
0.0188277661451068
0.0189151563832044
0.0190010496018231
0.0190851326243246
0.019167114308023
0.0192467304438427
0.0193237482992141
0.0193979705735892
0.0194692383384347
0.0195374326461244
0.0196024747406925
0.019664325047052
0.0197229810130932
0.0197784740055581
0.0198308654654071
0.0198802424016938
0.0199267124032525
0.0199703984270185
0.0200114333749181
0.0200499542784061
0.0200860961645566
0.0201199857833559
0.0201517353491506
0.0201814365774849
0.0202091554734243
0.0202349281939235
0.0202587579110531
0.0202806126965255
0.020300424627078
0.0203180902166785
0.0203334721310236
0.020346402082109
0.0203566845730333
0.0203641012434955
0.0203684157702282
0.0203693793845951
0.020366737039828
0.0203602340756159
0.0203496231949013
0.0203346713815349
0.0203151663348774
0.0202909223442423
0.0202617856409435
0.0202276390972278
0.0201884060906553
0.0201440533543243
0.0200945927025646
0.0200400816915831
0.019980623331141
0.0199163650423638
0.0198474970259686
0.0197742501511605
0.0196968933890276
0.0196157307290246
0.0195310974634835
0.0194433560216781
0.0193528915326297
0.0192601071054111
0.0191654189264445
0.0190692513456669
0.0189720322118741
0.018874188581158
0.0187761429366828
0.0186783099270403
0.0185810936039439
0.018484885059227
0.0183900602547493
0.0182969778653038
0.0182059770167831
0.0181173751458105
0.0180314664034052
0.0179485206706537
0.0178687830547326
0.0177924737214686
0.0177197879089303
0.0176508959904066
0.0175859434908807
0.0175250509243175
0.0174683135428917
0.0174158011356553
0.0173675581180737
0.0173236041875047
0.0172839356045009
0.0172485270004972
0.0172173336793717
0.0171902942643499
0.0171673332877643
0.017148363481952
0.0171332878489045
0.0171220017993013
0.0171143955931343
0.0171103569045654
0.0171097734921902
0.0171125360595207
0.0171185411642168
0.0171276939849496
0.0171399105048364
0.0171551186195372
0.0171732581486679
0.0171942800619693
0.0172181451630858
0.0172448224042641
0.0172742870878592
0.0173065192185847
0.0173415020440437
0.0173792205678216
0.0174196598490453
0.0174628031411401
0.0175086299446256
0.0175571140226399
0.0176082213151623
0.0176619078051386
0.0177181175831689
0.0177767816086473
0.0178378174188958
0.0179011296286465
0.0179666110579405
0.0180341441722927
0.0181036025391224
0.0181748521846796
0.0182477527440757
0.0183221584753179
0.0183979193585875
0.0184748823230226
0.0185528924093535
0.0186317936156101
0.0187114294645833
0.0187916434179692
0.0188722792404981
0.0189531811759855
0.01903419376546
0.0191151611351106
0.0191959258164606
0.0192763272217267
0.0193561999066272
0.0194353718897829
0.0195136632870208
0.0195908851092661
0.0196668378826429
0.0197413100469918
0.0198140768318928
0.0198849001047089
0.0199535293656861
0.0200197038399007
0.0200831554024693
0.0201436118486454
0.0202008001984965
0.0202544501144151
0.0203042974484598
0.0203500879036853
0.0203915808197331
0.0204285527662683
0.0204608007265794
0.0204881450626404
0.0205104328606188
0.0205275417199356
0.0205393833771888
0.0205459065387578
0.0205470984851001
0.0205429851107227
0.0205336295520569
0.0205191298197424
0.0204996158161485
0.0204752458068063
0.0204462026307794
0.020412689807187
0.0203749276158754
0.0203331493712759
0.0202875980742742
0.0202385231883911
0.020186177048298
0.0201308107378673
0.0200726696594135
0.0200119891032007
0.0199489902550902
0.0198838770640697
0.0198168341937957
0.0197480262593835
0.0196775983751033
0.0196056777417938
0.0195323759833924
0.01945779187364
0.0193820141223169
0.0193051240940699
0.0192271984252462
0.0191483117323287
0.019068539600876
0.0189879617018755
0.0189066648218257
0.0188247458666366
0.0187423148417251
0.0186594975820068
0.0185764378614584
0.0184932985042196
0.0184102613864962
0.0183275266424628
0.0182453113654164
0.018163848034167
0.0180833827932779
0.018004173501388
0.017926487551254
0.0178505993846655
0.0177767877022628
0.0177053326102892
0.0176365128838172
0.0175706033112839
0.017507871980837
0.0174485774661748
0.0173929661722787
0.0173412700072537
0.0172937044012525
0.0172504665686754
0.0172117338847131
0.0171776622193601
0.0171483842787059
0.0171240082475676
0.0171046168504308
0.0170902668463878
0.017080988801489
0.0170767871254361
0.0170776402898539
0.0170835011742821
0.0170942975880737
0.0171099330896866
0.0171302881437886
0.017155221496396
0.0171845715995546
0.0172181579981183
0.0172557828122519
0.0172972325970703
0.0173422806582315
0.0173906895390528
0.0174422133672382
0.0174966000008591
0.0175535930853319
0.0176129340832546
0.0176743643707139
0.017737627499664
0.0178024715616719
0.0178686516120019
0.0179359319898991
0.0180040883736359
0.0180729096115551
0.018142199257769
0.0182117765622807
0.0182814765720389
0.0183511491467718
0.018420657229356
0.0184898749493297
0.0185586859688851
0.0186269821541529
0.0186946625197351
0.0187616323169346
0.0188278022262916
0.0188930876174478
0.0189574078245299
0.0190206855583189
0.0190828465903715
0.0191438198375091
0.0192035380067819
0.0192619389542485
0.0193189679530586
0.0193745808904126
0.0194287479316217
0.0194814568319543
0.019532715425275
0.0195825531143115
0.0196310214491235
0.0196781937976233
0.0197241641301431
0.0197690448522161
0.0198129637080546
0.0198560599946858
0.0198984802140572
0.019940373236889
0.0199818851296872
0.0200231538035645
0.0200643034861299
0.0201054390867578
0.0201466408024469
0.0201879595523988
0.020229413577845
0.0202709861818848
0.020312624553932
0.0203542397061671
0.0203957075429158
0.0204368711755221
0.0204775445300978
0.0205175169334082
0.0205565582598078
0.0205944242683039
0.0206308618169903
0.0206656138887009
0.0206984245435768
0.0207290438518091
0.0207572326451346
0.0207827669494536
0.0208054420107721
0.0208250759300011
0.0208415127218166
0.0208546246088278
0.020864313592506
0.0208705122255506
0.0208731834328355
0.0208723195308119
0.0208679409373106
0.0208600950050447
0.0208488552264756
0.0208343206952949
0.0208166155203702
0.0207958880876499
0.0207723100980146
0.0207460753341985
0.0207173980716638
0.0206865112361093
0.0206536644972532
0.0206191224294149
0.0205831625556838
0.0205460731885965
0.0205081514012225
0.0204697012181033
0.0204310317951546
0.0203924552622413
0.0203542840223363
0.0203168273923898
0.0202803878046088
0.0202452568132468
0.020211711187051
0.0201800091534773
0.0201503868319056
0.0201230549679487
0.0200981960073447
0.0200759615253269
0.0200564702402408
0.0200398066425775
0.020026019960363
0.0200151233797625
0.020007093647876
0.0200018712263905
0.0199993611883648
0.0199994352441575
0.0200019349665664
0.0200066759346554
0.0200134524117065
0.0200220422625346
0.0200322118550478
0.0200437207344633
0.0200563260226666
0.0200697864987532
0.0200838664640015
0.0200983394469571
0.0201129916690033
0.02012762508364
0.0201420598991244
0.0201561365761996
0.0201697172833579
0.0201826864906542
0.0201949505224389
0.020206436184931
0.0202170885501554
0.0202268683053474
0.0202357493125067
0.0202437165151858
0.0202507640151949
0.0202568931988691
0.0202621107601388
0.0202664266842836
0.02026985252833
0.0202724003928785
0.0202740826521061
0.0202749122994749
0.0202749036400243
0.0202740732611227
0.0202724412297408
0.0202700325588567
0.0202668791341688
0.0202630217440791
0.0202585115355116
0.0202534107802673
0.0202477931151929
0.0202417432592007
0.0202353563306669
0.0202287369534905
0.0202219978923389
0.0202152578209987
0.0202086380385928
0.0202022583208982
0.0201962323941594
0.0201906635178135
0.0201856404742877
0.0201812340089485
0.0201774934921021
0.0201744440766223
0.0201720847547204
0.0201703873757159
0.0201692966329249
0.0201687311322835
0.0201685856092564
0.0201687340255536
0.0201690333932864
0.0201693283690354
0.0201694567871878
0.020169255855268
0.0201685684527863
0.0201672489488096
0.0201651681695473
0.0201622172625953
0.0201583105211493
0.0201533870916627
0.0201474115248337
0.0201403734115551
0.0201322863660103
0.0201231861972888
0.0201131280454653
0.0201021824828391
0.0200904308358267
0.0200779600595514
0.0200648572816267
0.0200512042896279
0.0200370724096748
0.0200225179483055
0.0200075784032777
0.0199922697821997
0.0199765851952856
0.0199604947142793
0.0199439463468261
0.0199268676164658
0.0199091674614094
0.0198907383993307
0.0198714590818507
0.0198511974163078
0.0198298141514034
0.0198071667078023
0.0197831130792873
0.0197575154670176
0.0197302434898975
0.019701177091156
0.0196702091471937
0.0196372475098756
0.019602216225275
0.0195650559893559
0.0195257239428439
0.0194841932923676
0.0194404529843216
0.0193945075046786
0.0193463766965483
0.0192960953691714
0.0192437126247037
0.0191892910434958
0.0191329058088818
0.0190746440187549
0.0190146043469991
0.0189528969395817
0.0188896435132657
0.0188249776674078
0.018759045467143
0.0186920061847162
0.0186240329749851
0.0185553132176017
0.0184860484474722
0.0184164539321373
0.0183467579805498
0.018277201205521
0.0182080356361838
0.0181395234795421
0.0180719353979563
0.0180055482280011
0.0179406421614574
0.0178774974222422
0.0178163906140764
0.0177575909635012
0.0177013566622397
0.0176479315672375
0.0175975424488189
0.017550396642256
0.0175066799022655
0.0174665543097326
0.0174301561651536
0.0173975939008097
0.0173689464480272
0.0173442623056823
0.0173235592829305
0.0173068247470384
0.017294016340291
0.0172850632020761
0.0172798676089289
0.0172783068293965
0.0172802349014405
0.0172854841668959
0.0172938666354531
0.0173051754578562
0.0173191867885957
0.0173356621811825
0.0173543515180403
0.0173749963203888
0.017397333001786
0.0174210959450416
0.017446020520868
0.0174718460121328
0.0174983182130034
0.0175251915039397
0.0175522304365556
0.01757921091356
0.0176059210793469
0.0176321619700838
0.0176577479856842
0.0176825070698607
0.0177062805706163
0.0177289228374787
0.0177503005365664
0.0177702915481642
0.0177887836388378
0.0178056731038464
0.0178208634549931
0.0178342644767743
0.0178457919743679
0.0178553683036844
0.0178629234752942
0.0178683966382317
0.0178717378840126
0.017872910274082
0.0178718918896011
0.0178686778805691
0.0178632823465652
0.0178557398030091
0.0178461062394824
0.0178344598434165
0.0178209013446703
0.0178055537166965
0.0177885609998855
0.0177700860930295
0.017750307529522
0.0177294155538958
0.0177076077832307
0.0176850846887554
0.0176620451910161
0.0176386827624068
0.0176151820658159
0.0175917158679737
0.0175684420996395
0.017545501194014
0.0175230138051183
0.0175010790169168
0.0174797731288635
0.0174591491835403
0.0174392373556277
0.0174200462883267
0.0174015653826959
0.0173837677425052
0.017366613484548
0.0173500531487015
0.0173340307790575
0.0173184861925797
0.0173033565084668
0.0172885774738342
0.0172740848251164
0.0172598157268892
0.0172457103017702
0.0172317132620452
0.01721777562223
0.0172038563516138
0.0171899238692707
0.0171759571366139
0.0171619460587994
0.0171478912646893
0.0171338034026703
0.0171197021268342
0.0171056151685301
0.0170915777713316
0.017077632309394
0.0170638278360355
0.0170502194824663
0.0170368677675686
0.0170238377457125
0.017011197876511
0.0169990186624277
0.0169873710523765
0.0169763247893881
0.0169659470562055
0.0169563016556758
0.0169474487428389
0.01693944512563
0.0169323450629455
0.0169262013148766
0.0169210661397971
0.0169169922515712
0.0169140338827168
0.0169122476799651
0.0169116932198447
0.0169124331608072
0.0169145330669665
0.0169180611519212
0.0169230882194618
0.0169296877736705
0.0169379360109382
0.016947911447317
0.0169596942274963
0.0169733649449726
0.0169890028081386
0.0170066833609525
0.0170264760662941
0.0170484418658158
0.0170726307561342
0.0170990796330616
0.0171278107026155
0.0171588306991233
0.0171921308550675
0.0172276873402549
0.0172654616617259
0.0173054009451499
0.0173474383734237
0.0173914939126728
0.0174374753440022
0.0174852798488167
0.0175347963309818
0.0175859083052341
0.0176384970900094
0.0176924452312461
0.0177476400486863
0.0178039770350827
0.0178613627736451
0.0179197171822426
0.0179789749679539
0.0180390864662393
0.0181000180985251
0.0181617525357197
0.0182242884752856
0.0182876400121879
0.0183518354143474
0.0184169148936613
0.0184829273960819
0.0185499267564899
0.0186179674200495
0.0186870997839778
0.0187573653629619
0.0188287919317476
0.0189013888877897
0.0189751430365373
0.0190500149453648
0.0191259359289494
0.0192028055692239
0.0192804895656281
0.019358817838673
0.0194375831071683
0.0195165406183178
0.0195954096200145
0.0196738765610058
0.0197515996854583
0.0198282147630866
0.01990334183854
0.0199765927812707
0.0200475792880998
0.0201159208700633
0.0201812525018881
0.0202432317973631
0.0203015456457115
0.0203559164050471
0.0204061077872583
0.0204519305115735
0.0204932473189678
0.0205299764132148
0.0205620927800326
0.0205896273825787
0.020612664367015
0.0206313363770831
0.0206458180750856
0.020656318321118
0.02066307174305
0.0206663303966779
0.0206663558139955
0.0206634114623623
0.0206577556721449
0.0206496350707872
0.0206392785338224
0.020626891657719
0.0206126518411727
0.0205967043610503
0.0205791597684496
0.0205600925944272
0.0205395415051968
0.0205175110565217
0.0204939749709849
0.02046888056315
0.0204421537327512
0.0204137041413637
0.0203834304353696
0.0203512253832185
0.0203169806909777
0.0202805914112417
0.0202419597530719
0.0202009982960503
0.0201576329244541
0.0201118055528147
0.020063476568923
0.0200126268637736
0.01995925924018
0.0199033989837882
0.0198450936747348
0.0197844124256543
0.0197214445951469
0.0196562980850535
0.0195890972951597
0.0195199809843899
0.0194491001281633
0.0193766156956768
0.0193026964254231
0.019227516616834
0.0191512536911112
0.0190740854321243
0.0189961871958045
0.0189177293922127
0.0188388753422607
0.0187597795819216
0.0186805866851905
0.0186014305593727
0.0185224341356682
0.0184437094327595
0.0183653578528009
0.0182874705711733
0.0182101291239384
0.0181334063237653
0.0180573675372762
0.017982072314187
0.0179075764517361
0.0178339344986455
0.0177612024171797
0.0176894400789916
0.0176187134643646
0.0175490965472884
0.0174806727087173
0.0174135354711033
0.017347788647062
0.0172835459931576
0.017220930438582
0.0171600728418183
0.0171011102342223
0.0170441837237732
0.0169894362059401
0.0169370099839332
0.0168870441958154
0.0168396719063148
0.0167950168361167
0.0167531898150862
0.0167142851715341
0.0166783772552052
0.0166455173232958
0.0166157311360603
0.0165890172970343
0.0165653462317993
0.016544660000404
0.0165268731351721
0.0165118744443676
0.0164995294557803
0.0164896831320661
0.0164821626886553
0.0164767804895687
0.0164733371978916
0.0164716254328555
0.0164714340026005
0.0164725525246563
0.0164747761469413
0.0164779100287009
0.0164817733041303
0.0164862025678873
0.0164910549754583
0.0164962107984711
0.0165015750559924
0.0165070781227761
0.0165126755658538
0.016518347517814
0.0165240978282669
0.0165299530495046
0.0165359610867309
0.0165421894131982
0.0165487226379654
0.0165556594546442
0.0165631093374383
0.0165711893248766
0.0165800210255642
0.0165897275916696
0.0166004304675775
0.016612245981726
0.0166252822474218
0.016639636522057
0.0166553929263366
0.0166726204736681
0.0166913713914613
0.0167116798243108
0.0167335610472782
0.0167570114099028
0.0167820090637344
0.0168085153422511
0.0168364763906617
0.0168658248944977
0.0168964820389615
0.0169283599864251
0.0169613649467511
0.0169954005755834
0.0170303713684238
0.0170661860205446
0.0171027606981517
0.0171400220304219
0.017177909609917
0.0172163777835936
0.017255396647491
0.0172949523146699
0.0173350464795845
0.0173756955067248
0.0174169292558477
0.0174587895485723
0.0175013280146666
0.0175446032049738
0.0175886771183897
0.0176336115173971
0.0176794642913014
0.0177262858844635
0.0177741159009206
0.017822980151568
0.0178728881645402
0.0179238310732868
0.0179757799804907
0.0180286848992592
0.0180824743199186
0.0181370553817623
0.0181923144299702
0.0182481180947574
0.0183043151812595
0.0183607393776016
0.0184172126097435
0.018473548812038
0.01852955796881
0.0185850503771729
0.0186398410880251
0.0186937543632221
0.0187466283518693
0.0187983200834614
0.0188487104613248
0.0188977085359671
0.0189452544979231
0.018991321318992
0.0190359153511518
0.0190790760482567
0.0191208747637828
0.0191614125499111
0.0192008171823795
0.0192392396762864
0.0192768504848142
0.0193138353199689
0.0193503904636478
0.0193867175408439
0.0194230176962621
0.0194594851767335
0.0194963006542478
0.0195336250794836
0.0195715948402101
0.0196103184195204
0.0196498742684826
0.0196903096135853
0.0197316402406305
0.0197738513631956
0.0198168993943648
0.0198607142357089
0.0199052018116868
0.0199502467737782
0.0199957155031916
0.0200414593063635
0.0200873176031842
0.0201331211903733
0.0201786956585229
0.0202238646627713
0.0202684528172283
0.0203122880985978
0.0203552039605985
0.0203970413069443
0.0204376502952931
0.0204768917913508
0.0205146383847834
0.0205507749133154
0.0205851986656799
0.0206178194947456
0.0206485599652636
0.0206773557512309
0.0207041564582252
0.0207289267115343
0.0207516473917187
0.0207723170159088
0.0207909531952809
0.0208075938857914
0.0208222979891813
0.0208351451727671
0.0208462349374587
0.0208556850509213
0.0208636295389806
0.0208702165881682
0.0208756064842792
0.0208799693905952
0.0208834826807177
0.0208863277388312
0.0208886863924071
0.0208907371612786
0.0208926511980348
0.0208945878046383
0.0208966898176023
0.0208990792777887
0.0209018537822377
0.0209050836863434
0.0209088100081485
0.0209130428962133
0.0209177606443876
0.0209229091129293
0.0209284014933062
0.0209341186959806
0.0209399108116696
0.0209455996052909
0.0209509816257388
0.0209558317523037
0.0209599072874465
0.0209629525749903
0.0209647038442569
0.0209648940154859
0.0209632572934366
0.0209595335056349
0.0209534722202585
0.0209448367183561
0.0209334078513705
0.0209189876857938
0.0209014028903405
0.0208805076925057
0.0208561860540762
0.0208283528812509
0.0207969545428091
0.020761968998285
0.0207234055810466
0.0206813043888101
0.020635735261601
0.0205867963650392
0.0205346125414463
0.0204793334371595
0.0204211315163143
0.0203602000396372
0.0202967509639026
0.0202310127186639
0.0201632277825281
0.020093649806062
0.0200225403907933
0.0199501660081658
0.0198767951330706
0.0198026953597963
0.0197281303836384
0.0196533569788343
0.0195786222381825
0.0195041611202617
0.0194301942057618
0.0193569255606636
0.0192845405315133
0.0192132036096522
0.0191430566081089
0.019074217259076
0.0190067784202607
0.0189408082503541
0.0188763513401011
0.0188134302364909
0.0187520469719939
0.0186921847253396
0.0186338097999056
0.0185768737887071
0.0185213157934544
0.0184670646788284
0.0184140413353974
0.0183621610915477
0.0183113362635358
0.0182614786107002
0.0182125014268319
0.018164321153467
0.018116858580066
0.0180700396120535
0.0180237957015379
0.0179780643224734
0.0179327897675471
0.0178879241498021
0.0178434283427631
0.0177992726902215
0.0177554375003001
0.0177119133070546
0.0176687009644815
0.0176258115993628
0.01758326650952
0.0175410971024549
0.0174993449397449
0.0174580618645524
0.0174173099763321
0.0173771612843993
0.0173376970945789
0.0172990070277765
0.0172611876186669
0.0172243404953435
0.0171885704103195
0.0171539834499853
0.0171206856255778
0.0170887818065789
0.0170583749064905
0.0170295652340952
0.0170024498730495
0.0169771218890967
0.0169536693516981
0.0169321742065673
0.0169127112143876
0.0168953470730175
0.0168801395940762
0.0168671369429997
0.016856377095027
0.0168478876093337
0.0168416856287242
0.0168377778346239
0.0168361601823852
0.0168368174377465
0.0168397225563179
0.0168448359813681
0.0168521049500327
0.0168614629850606
0.0168728296469329
0.0168861106355964
0.0169011981515603
0.0169179714736948
0.0169362978589158
0.0169560337347559
0.0169770259643268
0.0169991131704222
0.0170221271670142
0.0170458945598424
0.0170702385713611
0.0170949810057515
0.0171199442758025
0.0171449534448843
0.0171698382873947
0.0171944351642555
0.017218588580748
0.0172421523257689
0.0172649902823773
0.0172869768766129
0.017307997118439
0.017327946385524
0.0173467301713261
0.0173642638794241
0.017380472640336
0.0173952911233345
0.017408663323813
0.0174205422348538
0.0174308893325693
0.0174396739055182
0.0174468723021003
0.0174524672171499
0.0174564471739443
0.0174588062834089
0.0174595443620108
0.017458667444049
0.0174561886175959
0.0174521288612812
0.0174465176287578
0.0174393929439722
0.0174308009440828
0.0174207949291096
0.017409433909614
0.0173967809452037
0.0173829015497663
0.0173678622453383
0.0173517292959671
0.0173345676316894
0.0173164399871319
0.0172974063375215
0.0172775235181846
0.0172568448698018
0.0172354199174951
0.0172132942615433
0.0171905098195415
0.0171671055779669
0.0171431188998153
0.0171185872896877
0.0170935505579349
0.0170680532108793
0.0170421468238968
0.0170158922306694
0.0169893615031141
0.0169626396599133
0.0169358259061541
0.0169090343062161
0.016882394008392
0.016856049033776
0.0168301576446472
0.0168048914432564
0.0167804342822925
0.0167569808016124
0.016734734464573
0.0167139051712551
0.0166947065347649
0.0166773529011362
0.0166620563347271
0.0166490236478825
0.0166384534179142
0.0166305331737282
0.0166254369671273
0.0166233233458588
0.0166243335495815
0.0166285898747913
0.016636194167912
0.0166472262636649
0.0166617422955221
0.0166797730593256
0.0167013226501695
0.0167263674764516
0.0167548558715739
0.0167867085099021
0.0168218194747984
0.0168600579255974
0.0169012702805167
0.0169452827862703
0.0169919040544874
0.0170409275521357
0.0170921344858783
0.0171452971571003
0.0172001826313917
0.0172565565811684
0.017314187242236
0.0173728493891508
0.0174323282634736
0.0174924233557503
0.0175529516483706
0.0176137499592945
0.0176746764227277
0.0177356112118763
0.0177964565667599
0.0178571363542888
0.0179175954442111
0.0179777987505945
0.0180377295996711
0.018097387314361
0.0181567841404123
0.0182159418178879
0.0182748881415254
0.0183336535780225
0.0183922679377739
0.0184507570578763
0.0185091396191151
0.0185674242960281
0.0186256073762531
0.0186836709624087
0.0187415817657394
0.0187992903954369
0.0188567309887082
0.0189138212597651
0.0189704632491075
0.0190265449394316
0.0190819428624033
0.019136525343255
0.0191901560352833
0.019242697622525
0.0192940156812743
0.0193439827032293
0.0193924822535886
0.0194394129784819
0.0194846922333628
0.0195282591082669
0.0195700765454866
0.0196101324458448
0.019648439962591
0.0196850369586542
0.0197199845545295
0.0197533647124303
0.0197852766568506
0.0198158323488015
0.019845151474308
0.0198733560617056
0.0199005647323804
0.019926886651651
0.0199524153633917
0.0199772228020764
0.020001353652638
0.0200248202498216
0.0200475984456281
0.020069624786073
0.0200907948461607
0.0201109627975961
0.0201299424983611
0.0201475101409235
0.0201634084575705
0.0201773524182565
0.020189036009814
0.0201981396836532
0.020204338250575
0.0202073089463354
0.02020673939909
0.0202023352922138
0.0201938276999078
0.0201809799885727
0.020163593915407
0.0201415147762127
0.0201146358600296
0.0200829021070629
0.0200463123716158
0.0200049199149281
0.0199588311239163
0.0199082025119108
0.01985323620397
0.0197941742749576
0.0197312924546797
0.0196648938206745
0.0195953027578987
0.0195228591708201
0.0194479130220272
0.0193708194854225
0.0192919348477539
0.019211612896808
0.0191302013335497
0.0190480381680923
0.0189654486077593
0.018882742920535
0.0188002152624744
0.0187181433675903
0.0186367891496103
0.018556400124005
0.0184772112096337
0.018399446312426
0.0183233194698125
0.0182490357330587
0.0181767917970475
0.0181067761826566
0.0180391688505539
0.0179741404120538
0.0179118511639966
0.0178524501630752
0.0177960742940081
0.0177428472123907
0.0176928782299603
0.0176462612003767
0.0176030734221751
0.0175633743965252
0.017527204667026
0.0174945851764567
0.0174655172937089
0.0174399832627755
0.0174179467998091
0.0173993537628338
0.017384132961033
0.0173721972029649
0.0173634446359549
0.0173577602221123
0.0173550171852922
0.0173550782763901
0.0173577967457582
0.017363017095958
0.0173705757421182
0.0173803017703443
0.0173920177702934
0.0174055405363315
0.0174206814824039
0.0174372469377383
0.0174550387723928
0.0174738554800282
0.0174934937175183
0.0175137501655464
0.0175344236261314
0.0175553173388617
0.0175762414129038
0.0175970154676232
0.0176174715908127
0.0176374574669201
0.0176568393644377
0.0176755047300135
0.0176933642384879
0.0177103532009956
0.0177264323234111
0.0177415876581862
0.0177558294296201
0.0177691897763755
0.0177817197074859
0.0177934854285618
0.0178045642424605
0.0178150402998515
0.0178250004421016
0.0178345301423378
0.0178437095101121
0.0178526093362365
0.0178612873802897
0.0178697851160306
0.0178781249854833
0.0178863083718525
0.0178943146016408
0.0179021011665994
0.0179096053680977
0.0179167471861807
0.0179234329072094
0.0179295590954628
0.0179350165657069
0.0179396940054811
0.0179434810409435
0.0179462707912883
0.0179479621420776
0.0179484618687895
0.0179476865576956
0.0179455642925834
0.0179420364157091
0.0179370591402904
0.0179306045949178
0.0179226609991545
0.0179132319731276
0.0179023352012296
0.0178900008474575
0.0178762700881841
0.0178611940600921
0.0178448333212524
0.0178272576926404
0.0178085462882735
0.0177887874304665
0.0177680782451812
0.0177465239968493
0.0177242371097832
0.0177013357298655
0.0176779420044934
0.0176541804484835
0.0176301766514355
0.0176060562560696
0.0175819440998528
0.0175579632104232
0.017534233396779
0.0175108695144316
0.0174879796003879
0.0174656632306601
0.0174440102855801
0.0174231002678906
0.0174030022078776
0.0173837750547063
0.0173654684443263
0.0173481238079497
0.0173317756314686
0.0173164526978967
0.0173021792784562
0.017288976150039
0.0172768613764535
0.0172658510460015
0.0172559600577894
0.0172472027692173
0.0172395934602702
0.0172331465426107
0.0172278763671635
0.0172237966357479
0.0172209196299935
0.0172192553844356
0.0172188108065971
0.0172195887349986
0.0172215869402745
0.0172247970961324
0.0172292036520219
0.0172347829468055
0.0172415027780746
0.0172493224340517
0.0172581932993964
0.0172680601045375
0.0172788625126762
0.0172905368418662
0.0173030180199331
0.0173162418433748
0.017330147380174
0.0173446791885918
0.0173597892732921
0.0173754388585747
0.0173916001407113
0.0174082580778685
0.0174254121111111
0.0174430775916467
0.0174612865773906
0.0174800880107916
0.0174995471825593
0.0175197445300518
0.0175407738604663
0.0175627400639982
0.0175857563725891
0.0176099410568069
0.017635413751903
0.0176622918855784
0.0176906874569299
0.0177207040549284
0.0177524340588323
0.0177859559179734
0.017821331663705
0.0178586049744793
0.0178977999896041
0.017938920559587
0.0179819497615788
0.0180268498789783
0.0180735631558761
0.0181220134254764
0.0181721083941397
0.01822374234742
0.0182767989998932
0.0183311540912508
0.0183866775879371
0.0184432357300493
0.0185006931159643
0.0185589148154935
0.0186177682719169
0.0186771246721982
0.0187368596453154
0.0187968535377811
0.0188569914979821
0.0189171632243837
0.0189772620487273
0.0190371832057427
0.0190968217450818
0.0191560706150375
0.0192148193895859
0.0192729539806458
0.0193303571403078
0.0193869092283995
0.0194424888481583
0.019496973258105
0.0195502385895442
0.0196021600160597
0.0196526120753454
0.0197014691985487
0.0197486064810979
0.0197939008836089
0.0198372330094313
0.0198784894568872
0.0199175656257961
0.0199543684494376
0.0199888183203533
0.0200208499361767
0.0200504122862384
0.0200774680620697
0.0201019927709489
0.0201239738199103
0.0201434097945014
0.0201603101430018
0.0201746952258012
0.0201865965010169
0.0201960565536775
0.0202031287276512
0.0202078763020581
0.0202103710705992
0.0202106911214878
0.0202089179670712
0.0202051336671343
0.0201994182669767
0.0201918475315945
0.0201824910691374
0.0201714108940785
0.020158660295213
0.0201442827814132
0.0201283108236909
0.0201107643943463
0.0200916494959239
0.0200709569437532
0.0200486616202466
0.0200247222851156
0.0199990821706136
0.0199716706516739
0.0199424059201596
0.0199111983436473
0.0198779542092151
0.019842579625076
0.0198049842750628
0.0197650848056961
0.019722807850526
0.0196780928643336
0.019630894932334
0.0195811874780784
0.0195289648127527
0.0194742444262478
0.0194170689199555
0.0193575075671905
0.01929565734632
0.0192316429710427
0.0191656157883118
0.0190977515894262
0.0190282476134693
0.0189573191480983
0.0188851961035296
0.0188121198443943
0.0187383403539112
0.0186641135963404
0.0185896988832241
0.0185153563046248
0.0184413442969707
0.0183679173443603
0.0182953236931024
0.0182238029120403
0.0181535833322563
0.0180848799445501
0.0180178931090418
0.0179528080765775
0.0178897951703012
0.0178290102066673
0.0177705948396855
0.0177146766175295
0.0176613687259369
0.0176107695522585
0.0175629623427839
0.0175180148364006
0.0174759786509583
0.0174368885698805
0.0174007619210676
0.0173675983513648
0.0173373801687589
0.0173100728873155
0.0172856256468195
0.0172639716957966
0.0172450290914118
0.0172287017130117
0.0172148806772134
0.0172034462486081
0.017194270224908
0.0171872185256885
0.0171821536863569
0.0171789372776555
0.0171774323787323
0.0171775060835628
0.0171790319391952
0.0171818920250995
0.0171859782199358
0.0171911928048834
0.0171974486322934
0.0172046686822549
0.017212784917497
0.0172217366371807
0.0172314685404497
0.0172419283930987
0.0172530642057567
0.0172648211413386
0.0172771385140857
0.017289947181144
0.0173031675456534
0.0173167081598955
0.0173304647077943
0.0173443195010586
0.0173581419947728
0.0173717903901135
0.0173851139888797
0.0173979559564501
0.0174101562296283
0.0174215543005971
0.0174319917135814
0.0174413145715304
0.0174493762693965
0.0174560403953568
0.0174611836409983
0.0174646984007494
0.0174664947212917
0.0174665016582633
0.0174646683245614
0.0174609645210305
0.0174553804874681
0.0174479256198429
0.0174386264746511
0.0174275246562862
0.0174146750986319
0.0174001448440429
0.017384012264834
0.0173663664692406
0.0173473067016145
0.0173269416634989
0.0173053887420763
0.0172827731877963
0.0172592271398694
0.0172348884437172
0.017209899298961
0.0171844049047637
0.0171585523655755
0.0171324899930314
0.0171063669225725
0.0170803326940833
0.0170545364477873
0.0170291257243324
0.0170042449635446
0.0169800338309303
0.016956625498474
0.0169341449434884
0.0169127073754358
0.0168924170017069
0.0168733663503553
0.0168556362604032
0.0168392962269128
0.0168244048497941
0.016811010363568
0.0167991510936234
0.016788855779804
0.0167801439379058
0.0167730262935486
0.0167675053609329
0.0167635762093192
0.0167612272999903
0.0167604411342124
0.0167611945828235
0.0167634587931838
0.0167671986997444
0.0167723721164512
0.0167789284504163
0.0167868072703707
0.0167959369547468
0.0168062334832332
0.0168175996092563
0.0168299246302396
0.0168430847792095
0.0168569442218172
0.016871356508947
0.0168861662631498
0.0169012110955021
0.016916323854174
0.0169313352643226
0.016946076758025
0.0169603832577097
0.0169740957049308
0.0169870634158967
0.0169991463920671
0.0170102177167575
0.0170201659295524
0.0170288970849434
0.0170363361522118
0.0170424274920887
0.0170471343449716
0.017050437608747
0.0170523341743487
0.0170528350186324
0.017051963362018
0.0170497531832508
0.0170462482455346
0.0170415017366116
0.0170355766289781
0.0170285463865197
0.0170204954460295
0.0170115190425746
0.0170017223970898
0.016991219547117
0.0169801321067802
0.0169685882591867
0.0169567220825308
0.016944673178883
0.0169325864774444
0.0169206120829574
0.0169089047605925
0.0168976226732609
0.016886925388729
0.0168769713589559
0.0168679149438
0.0168599034248023
0.0168530744866898
0.0168475543948139
0.0168434568881985
0.0168408825601482
0.0168399185222879
0.0168406381255648
0.0168431005114801
0.0168473498892243
0.0168534145446867
0.0168613057201601
0.0168710166361382
0.0168825220261826
0.0168957781216697
0.0169107228563807
0.0169272762806477
0.016945340882098
0.0169648016063236
0.0169855256700144
0.0170073623817078
0.0170301432802862
0.0170536828534867
0.0170777800935924
0.0171022210948721
0.0171267826907074
0.0171512368893801
0.0171753557044133
0.0171989160226304
0.0172217040850438
0.0172435193351927
0.017264177681441
0.0172835142225158
0.0173013857195242
0.0173176731232156
0.0173322840363606
0.0173451546475755
0.017356250935014
0.0173655690118726
0.0173731344079427
0.0173790002499661
0.017383244511229
0.0173859666963261
0.0173872842311035
0.0173873287084845
0.0173862423837099
0.0173841753648186
0.0173812836119087
0.0173777276206149
0.0173736713731685
0.0173692811068468
0.0173647237641942
0.0173601653870795
0.0173557695529483
0.0173516957855256
0.0173480977822277
0.0173451214415853
0.0173429026875559
0.0173415652082906
0.0173412184019904
0.017341955827801
0.0173438540778256
0.0173469716895475
0.0173513479238149
0.0173570015518226
0.0173639299426546
0.0173721086145871
0.0173814913840505
0.0173920109516675
0.0174035798939755
0.0174160924293839
0.0174294271632759
0.0174434506958032
0.0174580217944042
0.0174729957127849
0.0174882284100466
0.0175035803087916
0.0175189193906827
0.0175341238650272
0.0175490844564449
0.017563706163028
0.0175779095412915
0.0175916315293866
0.0176048259617582
0.0176174640257783
0.017629534674827
0.0176410446291202
0.0176520176001108
0.0176624928926165
0.017672523755069
0.017682175698995
0.0176915246549282
0.0177006549004638
0.0177096569033051
0.0177186251513617
0.0177276560302359
0.0177368458138395
0.0177462886270913
0.0177560742107393
0.0177662853669685
0.0177769949003006
0.0177882621741118
0.0178001297626862
0.0178126206583872
0.0178257360055693
0.0178394530980385
0.0178537236666167
0.0178684728134653
0.0178835988798275
0.0178989739457689
0.0179144447382246
0.0179298339900349
0.0179449423531592
0.0179595510810323
0.0179734257023195
0.0179863207811924
0.0179979856280222
0.0180081705256335
0.0180166329561161
0.018023143479094
0.0180274913040644
0.018029489522757
0.0180289798618641
0.0180258366076652
0.0180199694418961
0.0180113255649051
0.017999891370302
0.0179856934505161
0.0179687986416216
0.0179493129762668
0.0179273793870907
0.0179031741951736
0.017876902731291
0.0178487946092405
0.0178190990689916
0.0177880803615918
0.0177560130041312
0.0177231769580878
0.0176898528913604
0.017656317822241
0.0176228413437678
0.0175896821365258
0.0175570845001178
0.0175252751594487
0.0174944607183087
0.017464825889842
0.0174365325641232
0.0174097195875919
0.017384502911215
0.0173609757900366
0.0173392089247628
0.0173192505884459
0.0173011269864953
0.0172848429253714
0.0172703826408082
0.0172577106564499
0.0172467726425305
0.017237496534586
0.0172297941685644
0.0172235632587727
0.017218689501973
0.0172150487490413
0.01721250920127
0.0172109335663769
0.0172101813144783
0.0172101112071131
0.0172105841920317
0.0172114666653716
0.0172126337502729
0.0172139723706865
0.0172153841577779
0.0172167881915901
0.0172181234280985
0.0172193505333146
0.0172204528814714
0.0172214367696355
0.0172223310065867
0.0172231858797022
0.017224071556631
0.0172250760263041
0.0172263025453739
0.017227866477836
0.0172298914555584
0.0172325049627341
0.017235833830211
0.0172400000146553
0.0172451166301614
0.017251284159124
0.0172585871776753
0.0172670918375662
0.0172768441676827
0.0172878690726868
0.0173001698678962
0.0173137282098176
0.0173285042651082
0.0173444370787087
0.0173614452731913
0.0173794282615785
0.0173982679582076
0.0174178308465512
0.0174379702223719
0.0174585284052021
0.0174793390617885
0.017500229559443
0.0175210230998205
0.0175415405995439
0.0175616022976064
0.0175810293044642
0.0175996452390474
0.0176172780821434
0.0176337624662386
0.0176489423379821
0.0176626737360938
0.0176748273103399
0.0176852904851972
0.0176939691766866
0.0177007890649009
0.0177056964100314
0.0177086582958848
0.0177096624807678
0.0177087170346131
0.0177058497199082
0.0177011071025354
0.0176945534621253
0.0176862693782733
0.0176763500085702
0.017664902948691
0.0176520456912519
0.017637902897875
0.0176226038465441
0.0176062802658782
0.0175890645273636
0.0175710880399565
0.0175524799446515
0.0175333661785357
0.0175138687740959
0.0174941052628603
0.0174741881415099
0.0174542243455104
0.0174343146705539
0.0174145531022725
0.0173950260694585
0.017375811731778
0.0173569792933925
0.0173385881997817
0.0173206871164902
0.0173033128414224
0.0172864893892165
0.017270227470887
0.0172545244900393
0.0172393650273201
0.0172247218086125
0.017210557288983
0.0171968258176971
0.0171834762640844
0.0171704550084046
0.0171577091090712
0.0171451894104368
0.0171328535019444
0.0171206684818524
0.0171086134956684
0.0170966820841317
0.017084884193336
0.0170732476177705
0.0170618187040605
0.0170506621720444
0.0170398600555579
0.01702950973747
0.0170197209240896
0.0170106117178688
0.0170023041907626
0.0169949197048111
0.0169885741926705
0.01698337366248
0.0169794100266617
0.0169767574435738
0.0169754694392199
0.0169755768921031
0.0169770867327466
0.0169799813889219
0.0169842190366519
0.0169897346284609
0.0169964416436878
0.0170042345966208
0.0170129924585386
0.0170225826804645
0.0170328653785251
0.0170436974770478
0.017054936764413
0.0170664457883875
0.0170780955591693
0.0170897687934785
0.0171013621785758
0.0171127874747691
0.0171239715952736
0.0171348558770144
0.0171453947369066
0.0171555539087048
0.0171653083142905
0.0171746395131561
0.0171835328371962
0.017191974746851
0.0171999507192376
0.0172074436377286
0.0172144325495523
0.017220891554592
0.0172267887765829
0.0172320856143488
0.0172367366749067
0.017240690679998
0.0172438922347784
0.01724628414822
0.01724780993681
0.0172484162856506
0.0172480555643983
[truncated: 129,091 more rows]
