# Supplementary material for: Nonlinear optical vector processing using linear silicon photonic circuits for 50 Gb/s memory and string similarity functions
Source: Nat Commun. 2025 Dec 17;16:11416. doi: 10.1038/s41467-025-66286-7 (PMC12749030; doi:10.1038/s41467-025-66286-7)
Supplement: Supplementary file 4 — Source data [file 41467_2025_66286_MOESM4_ESM.zip › Code and Raw data files/Raw Data files/WDM_target_value_0_wavelength_λ3.csv]

File Format	WaveformPattern
Format Version	1
Instrument	N1046A	72F
SwVersion	A.06.55.69
SerialNumber	US58400209
Date	5/27/2024 22:38:15 GMT+08:00
Source Name	F2: FFE[F1]
Points	131072
Signal Type	NRZ
Channel Bandwidth	4.5E+10
Channel Noise	5.19851623851188E-05
XOrg	1.60005859345198E-08
XInc	7.8125E-13
Bit Rate (b/s)	20000000000
Points/Bit	64
Pattern Length	2048
X Units	Second
Y Units	Volt
Data
0.0265130311059591
0.0265476483506064
0.0265829249086577
0.0266187770250745
0.0266551123997248
0.0266918298511215
0.0267288193118972
0.0267659623208316
0.0268031329610528
0.0268401989728103
0.0268770228798331
0.0269134631941321
0.0269493757919689
0.0269846156027586
0.0270190385999691
0.0270525039179778
0.0270848759316711
0.0271160261540696
0.0271458347576619
0.0271741916693863
0.0272009972731469
0.0272261627861308
0.0272496103867752
0.0272712730574379
0.0272910942325934
0.0273090274630527
0.0273250361872134
0.0273390935717122
0.0273511822278865
0.0273612935279365
0.0273694264607108
0.0273755862166018
0.0273797826489508
0.0273820287021805
0.0273823389042328
0.0273807279528357
0.0273772094421233
0.0273717946602591
0.0273644912572331
0.0273553017479075
0.0273442218976254
0.0273312389959772
0.0273163300070019
0.0272994596913394
0.0272805790240044
0.0272596242236547
0.0272365164376308
0.027211161906413
0.0271834524979572
0.0271532665648966
0.0271204700267319
0.0270849176183119
0.0270464542273277
0.027004916335753
0.02696013378257
0.0269119319272847
0.0268601341008508
0.0268045643652863
0.0267450506755886
0.0266814282162517
0.0266135425018238
0.0265412520204916
0.0264644304774967
0.0263829688583228
0.0262967774253111
0.0262057877279435
0.0261099547226143
0.0260092590313098
0.0259037092548467
0.0257933441806221
0.0256782346679019
0.025558485143069
0.025434234754026
0.0253056580298262
0.0251729648329185
0.0250363997537871
0.0248962412943174
0.0247528010208174
0.0246064225376772
0.0244574798927137
0.0243063751505282
0.0241535351408891
0.0239994074268699
0.023844455643422
0.0236891544358388
0.0235339842921735
0.0233794264789829
0.0232259581607636
0.0230740477643512
0.0229241506817361
0.0227767054682061
0.0226321304990603
0.0224908209125838
0.0223531457218828
0.0222194452521677
0.0220900292727926
0.0219651760563639
0.0218451323112419
0.0217301138353804
0.0216203066676107
0.0215158685716685
0.0214169307021996
0.021323599387856
0.0212359580356136
0.0211540691362702
0.0210779763800707
0.0210077067426789
0.0209432724675802
0.0208846730426066
0.0208318973134328
0.0207849256125853
0.0207437315952195
0.0207082836316312
0.0206785457758906
0.0206544784086475
0.0206360386539441
0.0206231806130444
0.0206158555502593
0.020614012164288
0.0206175968871591
0.0206265541577617
0.0206408266977732
0.020660355915237
0.0206850824812184
0.0207149468177435
0.0207498891490229
0.0207898490592613
0.0208347647456633
0.0208845721012865
0.020939203862251
0.0209985889423896
0.0210626519588873
0.0211313129469109
0.0212044870745313
0.0212820840715609
0.021364007297862
0.0214501525060692
0.0215404063310319
0.0216346444747347
0.0217327296715078
0.0218345097459324
0.0219398162274669
0.0220484637894405
0.0221602505624335
0.0222749592190552
0.0223923584662755
0.0225122047549404
0.0226342441188048
0.0227582140349064
0.0228838453995676
0.0230108647915689
0.0231389970505626
0.0232679680485263
0.0233975075558324
0.0235273521898408
0.0236572484154684
0.0237869554716408
0.0239162479302475
0.0240449177023964
0.02417277541868
0.0242996511678662
0.0244253946580614
0.024549874800315
0.0246729788599301
0.0247946113979731
0.0249146931010286
0.025033159568328
0.0251499600832292
0.0252650564393854
0.0253784218496877
0.0254900398276591
0.0255999028431728
0.0257080106795927
0.0258143685748365
0.0259189851190827
0.0260218699205612
0.0261230312121793
0.0262224736540177
0.0263201965675358
0.0264161926333908
0.026510446817683
0.0266029352596864
0.0266936239564477
0.0267824672590059
0.0268694063033165
0.0269543675348265
0.0270372615368982
0.0271179825124371
0.0271964085829451
0.0272724029093235
0.0273458156870818
0.0274164869737473
0.0274842500999251
0.0275489353840322
0.0276103739001457
0.0276684011204619
0.0277228604560877
0.0277736068232171
0.0278205103029637
0.0278634598364858
0.0279023668040101
0.027937168323197
0.0279678300673288
0.0279943482995631
0.0280167509913786
0.028035098152361
0.0280494814442011
0.0280600231085853
0.0280668742503618
0.028070212450596
0.028070238691445
0.0280671737593062
0.0280612543207489
0.028052728726264
0.0280418525553254
0.0280288839553008
0.0280140788837056
0.0279976863614042
0.0279799438798152
0.0279610731229174
0.0279412760800059
0.0279207314410828
0.0278995912149436
0.0278779777248676
0.0278559811838937
0.0278336579799329
0.0278110297277412
0.0277880829809171
0.027764769462395
0.0277410068463607
0.0277166801855111
0.0276916440360998
0.0276657251464725
0.027638725544395
0.0276104259815396
0.0275805897043827
0.0275489664555015
0.0275152966250416
0.0274793154301369
0.0274407568299635
0.0273993571745967
0.0273548587799709
0.0273070134745148
0.0272555861396883
0.0272003582133042
0.0271411310360043
0.0270777288061408
0.0270100008998518
0.0269378236099879
0.0268611015133736
0.0267797684715303
0.0266937881688265
0.0266031542421119
0.0265078901524871
0.0264080490158192
0.0263037135890292
0.0261949962228733
0.0260820384552025
0.0259650101693305
0.0258441083200942
0.0257195552406309
0.0255915966096092
0.0254604992384762
0.0253265489058901
0.0251900482218787
0.0250513143816094
0.0249106768709811
0.0247684752314361
0.0246250569120632
0.0244807751545977
0.0243359868037748
0.0241910499841851
0.0240463217131788
0.0239021555275676
0.0237588991834396
0.0236168925003321
0.023476465356655
0.0233379358075957
0.0232016082698721
0.0230677716564633
0.0229366974610283
0.02280863784318
0.0226838236381154
0.0225624622746843
0.0224447356818813
0.0223307983529702
0.0222207757190191
0.0221147628626004
0.0220128236682545
0.0219149905410674
0.0218212646745879
0.0217316167511915
0.0216459880017983
0.0215642915718734
0.0214864141504495
0.0214122179944429
0.0213415434544472
0.0212742120278942
0.0212100299554867
0.0211487923562652
0.0210902877884614
0.0210343028946129
0.0209806268363126
0.020929055403803
0.0208793947018515
0.0208314643278647
0.0207851000354699
0.0207401559194896
0.020696506234208
0.0206540469991876
0.0206126973971049
0.0205724007249135
0.0205331246341078
0.0204948606145748
0.020457622780298
0.0204214459779846
0.0203863832337692
0.0203525027981876
0.0203198850850637
0.020288619596929
0.0202588018514659
0.0202305303167766
0.0202039033720395
0.0201790163124513
0.020155958298536
0.0201348092452446
0.0201156368388666
0.0200984939575264
0.0200834167921058
0.0200704237565105
0.0200595149771439
0.0200506722557876
0.0200438595219019
0.0200390236634835
0.0200360956253392
0.0200349918340232
0.0200356159869966
0.0200378611822424
0.0200416123964169
0.0200467492614183
0.0200531491385534
0.0200606903136296
0.0200692550765742
0.0200787324800359
0.0200890204883359
0.0201000274247903
0.0201116729290342
0.0201238886025897
0.0201366183939547
0.0201498188249001
0.020163459050121
0.0201775206046252
0.0201919967723374
0.0202068916283527
0.0202222187659144
0.0202379996875441
0.0202542618601602
0.020271036583994
0.020288356833737
0.0203062552912441
0.0203247630097081
0.0203439089081224
0.0203637199530731
0.0203842218593921
0.0204054401659997
0.0204274015569187
0.0204501353074566
0.0204736747859779
0.0204980589781778
0.0205233339819667
0.0205495544308771
0.0205767849677777
0.0206051019140954
0.0206345950524741
0.0206653694022478
0.0206975467327093
0.0207312663536535
0.0207666850472025
0.0208039763403458
0.0208433292591691
0.0208849465470027
0.0209290423658302
0.0209758396604999
0.0210255673926091
0.0210784577015482
0.0211347430178712
0.0211946531749504
0.021258412385582
0.0213262358808238
0.021398326228541
0.0214748694110279
0.0215560308674452
0.0216419518165567
0.0217327459047617
0.0218284959796873
0.0219292509678755
0.0220350231368644
0.0221457859292475
0.0222614723549449
0.0223819739400411
0.022507140266524
0.0226367790752366
0.0227706568438168
0.0229084998811222
0.0230499961319545
0.0231947978108278
0.0233425248551103
0.0234927690346362
0.0236450984652768
0.0237990622790678
0.023954195375086
0.0241100231130959
0.0242660657052894
0.0244218422573028
0.0245768744620615
0.024730689809157
0.0248828242078869
0.0250328241719092
0.0251802487054634
0.0253246708790014
0.0254656790757373
0.0256028777746624
0.0257358877917393
0.0258643460618033
0.0259879051867963
0.026106233134618
0.0262190132432921
0.0263259445974087
0.0264267427382707
0.0265211404170444
0.0266088881934347
0.0266897550440633
0.0267635290909126
0.0268300182538714
0.0268890507991236
0.026940475846228
0.0269841637369102
0.0270200062375992
0.0270479165856557
0.0270678293740908
0.0270797001348006
0.0270835044213414
0.0270792365024145
0.0270669078531062
0.0270465456419763
0.0270181915514685
0.0269819011277426
0.0269377435215176
0.0268858014973461
0.0268261718083763
0.0267589658783305
0.0266843106856071
0.0266023498737263
0.0265132451354264
0.0264171779024473
0.0263143512914015
0.0262049922915551
0.0260893541651385
0.0259677186766372
0.0258403977936629
0.0257077346957257
0.0255701039091485
0.0254279104631194
0.0252815882534748
0.02513159775479
0.0249784230669563
0.0248225683693764
0.0246645538173422
0.0245049109309959
0.0243441775737747
0.0241828925606985
0.024021589976244
0.0238607932861652
0.0237010093546868
0.0235427227082816
0.0233863904208826
0.0232324378179597
0.0230812551588199
0.0229331953371479
0.0227885723503681
0.0226476603507615
0.0225106933194017
0.0223778653657033
0.0222493316413297
0.0221252098459249
0.0220055822897873
0.0218904984650982
0.0217799780611516
0.0216740143401962
0.0215725777335639
0.0214756195379132
0.0213830754674237
0.0212948687318298
0.0212109124604521
0.0211311114979638
0.0210553638941952
0.0209835622545071
0.0209155948707056
0.0208513465895364
0.0207906994054196
0.0207335327147076
0.0206797232125381
0.0206291444735484
0.0205816663091901
0.020537154068609
0.0204954680997292
0.0204564634207733
0.0204199897193213
0.0203858918939877
0.0203540111765324
0.0203241866405735
0.0202962567328815
0.0202700606849144
0.0202454399480655
0.0202222397062148
0.0202003104017177
0.0201795093601518
0.0201597025926039
0.0201407667553162
0.0201225912061359
0.0201050799993389
0.0200881536372818
0.0200717504645873
0.0200558275845393
0.0200403611628624
0.0200253461073569
0.0200107953009203
0.0199967386328253
0.0199832218803463
0.0199703052535841
0.0199580616135873
0.019946574541439
0.0199359362463622
0.0199262452548555
0.019917603859598
0.0199101153599553
0.0199038811318373
0.0198989976365684
0.0198955535475782
0.0198936271776342
0.0198932843636801
0.0198945768909642
0.0198975415511889
0.0199021997429818
0.0199085575050208
0.0199166060542385
0.0199263227657824
0.0199376724869114
0.0199506092422053
0.0199650784367245
0.0199810195655327
0.0199983693498649
0.020017065237128
0.0200370490902574
0.0200582707975964
0.020080691653326
0.0201042873985807
0.0201290507920651
0.0201549935734681
0.0201821478670941
0.0202105671641704
0.0202403268753376
0.0202715244159583
0.0203042787568076
0.0203387293185308
0.0203750340107038
0.0204133663282276
0.0204539117563889
0.0204968637373926
0.0205424194624285
0.0205907757750344
0.020642125294915
0.0206966528595092
0.0207545323646494
0.0208159239509517
0.0208809714063746
0.0209497997729258
0.0210225133412164
0.021099194169299
0.0211799011419639
0.0212646695066894
0.0213535109830607
0.0214464145726283
0.0215433477358934
0.0216442575212088
0.0217490714783773
0.0218576982904454
0.0219700281144046
0.02208593262481
0.0222052648573599
0.0223278591728341
0.0224535315765771
0.0225820803120224
0.0227132864356621
0.0228469142407624
0.022982711648398
0.0231204107557398
0.02325972846314
0.023400367026669
0.0235420147647818
0.023684347198999
0.0238270286971779
0.0239697144600407
0.0241120526778361
0.0242536867820596
0.0243942577008745
0.0245334058903634
0.0246707729783498
0.024806003111386
0.0249387441867286
0.0250686491302074
0.0251953771946436
0.0253185952019752
0.0254379788775858
0.0255532142965704
0.0256639992513105
0.0257700443600772
0.0258710738586519
0.0259668261791214
0.0260570544205448
0.0261415267088674
0.0262200264061411
0.0262923521696413
0.0263583179394918
0.0264177529876373
0.0264705020639004
0.0265164254704434
0.0265553989905324
0.0265873136706193
0.0266120754062382
0.0266296044632545
0.0266398351733823
0.026642715900307
0.0266382093154145
0.0266262930614318
0.0266069608170543
0.026580223682088
0.0265461117696934
0.0265046759226018
0.0264559894430739
0.0264001495998457
0.0263372787348367
0.0262675250251606
0.0261910629601997
0.0261080935930234
0.0260188446483998
0.0259235704457427
0.0258225515106703
0.0257160938081841
0.0256045275776194
0.0254882056931093
0.0253675015222791
0.0252428063641543
0.0251145265983213
0.0249830806544196
0.0248488958751508
0.024712405426506
0.02457404538589
0.024434251939299
0.0242934586248876
0.0241520936246045
0.0240105770088192
0.0238693178686017
0.023728711415235
0.023589136161667
0.023450951227752
0.023314493796981
0.0231800767844677
0.0230479868579542
0.0229184830100374
0.0227917957394419
0.0226681267571732
0.0225476490592966
0.0224305071735592
0.0223168176556084
0.0222066699644553
0.0221001276089426
0.0219972294912705
0.0218979914116546
0.0218024076321701
0.0217104524599547
0.0216220819260777
0.0215372356404406
0.0214558387863397
0.0213778040603036
0.021303033257894
0.021231418364167
0.0211628422735375
0.021097179432711
0.0210342966498884
0.020974054096509
0.0209163063845031
0.0208609037675762
0.0208076935472794
0.0207565216948194
0.0207072347307637
0.0206596817680949
0.0206137164468298
0.0205691985410645
0.0205259952620974
0.0204839824456493
0.0204430458608911
0.020403082728699
0.0203640032971251
0.0203257322523489
0.0202882097908173
0.0202513922744283
0.0202152525468103
0.0201797799559502
0.02014498006613
0.0201108740774728
0.0200774979070913
0.0200449009738319
0.0200131449632601
0.0199823027992854
0.019952457699826
0.0199237020047368
0.019896135608427
0.0198698640250752
0.0198449962457603
0.0198216425331821
0.0197999122701168
0.019779911899915
0.0197617429199579
0.0197454998925662
0.0197312685558071
0.0197191242086779
0.0197091305161223
0.0197013387396959
0.0196957871064992
0.0196924999935727
0.0196914869845237
0.0196927420852382
0.019696243304945
0.019701952697636
0.019709816863613
0.0197197679056037
0.0197317248446348
0.0197455955286181
0.0197612790402826
0.0197786684422785
0.019797653558566
0.0198181234821578
0.0198399685780751
0.0198630820033179
0.0198873611521306
0.0199127095225817
0.0199390392223803
0.0199662740234013
0.0199943526546644
0.0200232319032446
0.0200528892484415
0.0200833249221893
0.0201145632548755
0.0201466530976477
0.020179667323063
0.0202137017274374
0.0202488737185941
0.0202853210644122
0.0203232009203932
0.0203626891289279
0.0204039794448381
0.0204472822524933
0.0204928224613296
0.0205408365641607
0.0205915691515066
0.020645269209178
0.0207021863518012
0.0207625670559701
0.0208266510282486
0.0208946678985578
0.0209668342484114
0.0210433507329898
0.0211243990938073
0.0212101389811869
0.0213007045331581
0.0213962007499088
0.02149669990038
0.0216022382937254
0.0217128136727773
0.0218283832358351
0.0219488622443252
0.0220741232833533
0.0222039962642496
0.0223382692072833
0.0224766898047214
0.0226189676863642
0.022764777279707
0.022913761200436
0.0230655340915961
0.0232196869349837
0.0233757918169329
0.0235334070045337
0.0236920821088178
0.0238513630647114
0.0240107967757755
0.024169935416726
0.0243283403245143
0.0244855852324546
0.024641258685993
0.024794965610819
0.0249463278773115
0.0250949838792563
0.0252405874652408
0.0253828065926572
0.0255213219143463
0.0256558253319747
0.0257860185266261
0.0259116116242542
0.0260323221593711
0.0261478744083698
0.0262579990221476
0.0263624327461165
0.0264609181477136
0.026553203382855
0.0266390420744827
0.0267181933915441
0.0267904225843038
0.0268555020848838
0.0269132129608051
0.0269633464673135
0.0270057055513457
0.0270401062253905
0.0270663787798645
0.0270843687598834
0.027093937700512
0.0270949636379867
0.0270873415202865
0.0270709838505435
0.0270458217810435
0.0270118067422111
0.0269689125955289
0.0269171382091681
0.0268565102366985
0.0267870858057388
0.0267089549816652
0.026622242977883
0.026527112175436
0.026423763965116
0.0263124403705894
0.0261934253288544
0.0260670453917625
0.0259336697552504
0.0257937095468565
0.0256476161360071
0.0254958784130925
0.0253390191141281
0.0251775902707143
0.0250121678651824
0.0248433458962611
0.0246717301933733
0.0244979322715705
0.0243225633143721
0.02414622820734
0.0239695196397643
0.0237930123550216
0.0236172576934559
0.023442778737229
0.0232700663535552
0.0230995762605323
0.0229317271982837
0.0227669000966095
0.0226054381510164
0.0224476478725371
0.0222938010810231
0.0221441376265595
0.0219988685552644
0.0218581794588708
0.0217222338871043
0.0215911768310564
0.0214651382868144
0.021344236826304
0.0212285831678266
0.0211182835859466
0.0210134428592122
0.0209141666231196
0.0208205630958152
0.0207327443555989
0.0206508271681216
0.0205749329869204
0.0205051870058251
0.0204417164227003
0.0203846481421847
0.0203341061596426
0.0202902088635946
0.020253066425859
0.0202227782916291
0.0201994307975555
0.0201830948468172
0.0201738236628115
0.0201716507885483
0.0201765884590004
0.020188626459545
0.0202077313158044
0.0202338457618873
0.0202668887384099
0.0203067559946465
0.0203533211704786
0.0204064373022249
0.0204659386112964
0.0205316422726959
0.0206033499948604
0.020680849486838
0.0207639159484039
0.020852313757292
0.0209457984406113
0.0210441187452138
0.0211470185574027
0.0212542384077704
0.0213655165371581
0.0214805896465629
0.0215991934252144
0.0217210629790566
0.0218459332258808
0.0219735392012565
0.0221036163016924
0.0222359006672274
0.0223701298918353
0.0225060438658993
0.022643385479603
0.0227819009778294
0.0229213398675343
0.0230614545844259
0.0232020002451417
0.0233427347944285
0.0234834196080222
0.0236238203598299
0.0237637079385681
0.0239028593336363
0.0240410585732785
0.024178097782773
0.0243137782975167
0.0244479116523381
0.0245803202806153
0.0247108380067488
0.0248393105337481
0.0249655960302989
0.0250895658226216
0.0252111049860644
0.0253301126183938
0.0254465016930214
0.0255601985843929
0.0256711424497565
0.0257792846159478
0.025884587896008
0.0259870256271065
0.0260865803900548
0.0261832425132891
0.0262770084244355
0.0263678789343669
0.0264558574976093
0.026540948443728
0.0266231551734711
0.0267024783977149
0.0267789146016843
0.026852454888827
0.0269230842074676
0.0269907807899075
0.0270555157052179
0.0271172525603735
0.0271759474736961
0.0272315494828682
0.0272840014086729
0.0273332410213308
0.0273792024968944
0.0274218182495963
0.0274610210662569
0.02749674639189
0.0275289347017233
0.0275575339791727
0.0275825022388528
0.0276038099529104
0.027621442255139
0.0276354010184135
0.0276457068736605
0.0276524010489033
0.0276555468542336
0.0276552306555862
0.0276515622981323
0.0276446750716489
0.0276347251668333
0.0276218904287658
0.0276063684150051
0.0275883739942191
0.0275681366421866
0.0275458974325172
0.02752190558754
0.0274964145407793
0.0274696777463
0.0274419443181245
0.0274134544490276
0.0273844346930332
0.0273550933361153
0.0273256160018153
0.0272961615828936
0.0272668586412058
0.0272378026090612
0.027209054052762
0.0271806379586728
0.0271525437093113
0.0271247254625535
0.0270971028478837
0.0270695622126347
0.0270419586424669
0.0270141184875824
0.0269858422326285
0.0269569078043697
0.0269270742986207
0.0268960859342914
0.0268636761981238
0.0268295721978743
0.0267934989986448
0.02675518348503
0.026714357455209
0.0266707600317099
0.0266241396743456
0.0265742560392098
0.0265208818139622
0.0264638044417369
0.0264028276571393
0.0263377730244813
0.0262684816172292
0.0261948156996703
0.026116660386196
0.0260339253887286
0.0259465467131899
0.0258544881331028
0.0257577423915656
0.0256563322887705
0.0255503117521251
0.0254397668307602
0.025324816517848
0.0252056133290337
0.0250823434984913
0.0249552266559885
0.0248245149229137
0.0246904913435874
0.0245534675757229
0.0244137809306764
0.0242717909243903
0.0241278754011647
0.0239824262947453
0.0238358451721362
0.0236885387590972
0.0235409145980648
0.0233933770453716
0.0232463237644435
0.0231001426990036
0.0229552094490363
0.0228118850344689
0.0226705141591253
0.0225314240890924
0.0223949241179126
0.0222613055690226
0.0221308421730843
0.022003790536966
0.0218803906183083
0.0217608663161603
0.0216454263007416
0.0215342650994623
0.0214275643742267
0.0213254941794319
0.0212282140419785
0.0211358738284674
0.0210486145208647
0.0209665690203465
0.0208898629277516
0.0208186151765333
0.0207529384547374
0.0206929394590017
0.0206387191206294
0.0205903729905214
0.0205479917799051
0.0205116619189937
0.0204814659178342
0.0204574824093595
0.0204397857960792
0.0204284455203915
0.0204235250932934
0.0204250809648806
0.0204331612001778
0.0204478039159935
0.020469035439453
0.0204968682238587
0.0205312987172353
0.0205723053882292
0.0206198469907671
0.0206738610669759
0.0207342626687535
0.0208009433246691
0.0208737703241129
0.0209525863250906
0.0210372093057272
0.0211274327968365
0.021223026274471
0.0213237357330908
0.0214292845751694
0.0215393749089721
0.0216536894444073
0.0217718940648317
0.0218936408958981
0.0220185715122844
0.0221463199757411
0.0222765156542293
0.0224087859520172
0.0225427590892904
0.0226780670594972
0.0228143487508463
0.0229512532134623
0.0230884431344412
0.0232255984472114
0.0233624198130494
0.0234986317133625
0.0236339850007513
0.0237682587141315
0.0239012610465431
0.0240328295297012
0.0241628307143665
0.0242911597210657
0.0244177397662081
0.0245425214475182
0.0246654814150902
0.0247866201706266
0.0249059590494765
0.0250235365315931
0.0251394039627053
0.0252536209334323
0.025366250680814
0.0254773557288459
0.0255869938363087
0.0256952143629993
0.025802055190556
0.025907540314163
0.0260116780549646
0.0261144596194985
0.026215857766719
0.0263158257265493
0.0264142967237274
0.0265111843045828
0.0266063833514727
0.0266997716232038
0.0267912117837235
0.0268805538004136
0.0269676374738683
0.0270522949275105
0.0271343530134025
0.0272136356101901
0.0272899657351072
0.027363167266317
0.0274330661147717
0.0274994910033869
0.0275622742100694
0.0276212523837835
0.0276762673661745
0.0277271670028767
0.0277738060433682
0.0278160471753751
0.0278537620909353
0.0278868325839902
0.0279151517237919
0.0279386251820564
0.027957172734042
0.027970729849195
0.027979249309025
0.0279827029990529
0.0279810840303603
0.0279744090440454
0.0279627203082177
0.0279460873409139
0.027924607993411
0.0278984089641864
0.027867645766805
0.027832502165973
0.0277931891156183
0.0277499432505022
0.0277030250419995
0.0276527166727505
0.0275993195920252
0.0275431517663332
0.0274845447035735
0.0274238402188549
0.0273613868247393
0.0272975358038452
0.0272326373024767
0.0271670366016801
0.027101070600231
0.0270350645747392
0.0269693292460536
0.0269041582021928
0.0268398257089365
0.0267765848813922
0.0267146661128898
0.0266542756742313
0.026595594592451
0.0265387779522867
0.0264839546017477
0.026431227219036
0.0263806728690474
0.0263323441315884
0.0262862706853204
0.0262424612761966
0.0262009059986313
0.0261615786996477
0.0261244393912718
0.0260894366397902
0.0260565099283593
0.0260255918614831
0.0259966101737157
0.0259694896756624
0.0259441541816692
0.025920528327363
0.0258985392366005
0.0258781180022955
0.0258592008704009
0.0258417300173743
0.0258256538964148
0.0258109272097029
0.025797510610049
0.025785370252958
0.0257744772445562
0.0257648069615076
0.0257563383233071
0.0257490533184285
0.0257429369946356
0.0257379776679702
0.0257341670685372
0.0257315004284767
0.0257299766024713
0.0257295982950516
0.0257303723847243
0.0257323103042537
0.0257354283010092
0.0257397474356524
0.0257452933403994
0.0257520958622876
0.0257601886679302
0.0257696087897726
0.0257803959903192
0.0257925916825302
0.0258062371796883
0.0258213715087504
0.025838029156386
0.0258562379716284
0.0258760172303482
0.0258973757294643
0.0259203098824968
0.0259448019597404
0.0259708187886604
0.0259983110972516
0.0260272133241631
0.0260574435946683
0.0260889038347452
0.0261214801677975
0.026155043682439
0.0261894516734849
0.026224549487626
0.0262601728904164
0.0262961505873676
0.0263323065115386
0.0263684617425254
0.0264044362532272
0.0264400507338904
0.0264751285180777
0.0265094974116284
0.0265429912308699
0.0265754511591187
0.0266067271071587
0.0266366790060479
0.0266651778810105
0.0266921066874429
0.0267173609049562
0.0267408487844624
0.0267624912785924
0.0267822219259301
0.026799986978402
0.0268157458305285
0.0268294715268164
0.0268411510332387
0.0268507851030597
0.0268583878726023
0.0268639864256028
0.0268676203697369
0.0268693414228564
0.0268692129642475
0.0268673094540203
0.0268637156520563
0.0268585256205165
0.0268518416276023
0.0268437730062441
0.0268344348446135
0.0268239463835805
0.0268124291087615
0.0268000046062721
0.0267867923603489
0.0267729077207619
0.026758460051665
0.0267435509476412
0.0267282724899829
0.0267127056518034
0.0266969191325632
0.0266809687963208
0.0266648977995802
0.0266487374819046
0.026632508912356
0.0266162247948227
0.0265998915292619
0.0265835113877192
0.0265670848914704
0.0265506135263044
0.0265341026753669
0.0265175644432411
0.0265010200751517
0.0264845019235559
0.0264680550346385
0.0264517382611209
0.0264356246979181
0.0264198013250639
0.0264043678359494
0.026389434555265
0.026375119478628
0.0263615447813128
0.0263488331556511
0.0263371041081262
0.0263264702476033
0.026317033528307
0.0263088815869644
0.0263020844780076
0.0262966921345617
0.0262927325963077
0.0262902108423015
0.0262891081584185
0.0262893820648192
0.0262909667598765
0.0262937740853129
0.0262976951413402
0.0263026025920907
0.0263083534501542
0.026314792142653
0.0263217537895495
0.0263290675511932
0.0263365599736262
0.0263440582891929
0.0263513934939135
0.0263584029805539
0.0263649326525741
0.026370838588974
0.0263759882277402
0.0263802610758057
0.0263835490601049
0.026385756501738
0.0263867996579423
0.0263866058579613
0.0263851124735254
0.0263822659769303
0.0263780211116501
0.0263723401712988
0.0263651923590622
0.0263565531064458
0.0263464034025797
0.0263347293460454
0.0263215220250207
0.0263067777265923
0.0262904985315831
0.0262726933305507
0.0262533792653879
0.0262325836146482
0.0262103459423012
0.0261867202600417
0.0261617768905614
0.0261356037368003
0.0261083069237448
0.0260800108974686
0.026050858081825
0.0260210082862815
0.0259906379555032
0.0259599391715643
0.0259291182919144
0.0258983942072773
0.0258679962247174
0.0258381614910312
0.0258091318941708
0.0257811504794039
0.0257544576341295
0.025729287368996
0.0257058639390697
0.0256843990176112
0.0256650895193903
0.0256481160870808
0.0256336422169021
0.0256218137744891
0.0256127585330956
0.0256065855777557
0.0256033847359709
0.025603226190237
0.025606160391896
0.025612218339013
0.0256214121342584
0.0256337357623998
0.0256491659960035
0.0256676633255382
0.0256891728313396
0.025713624865498
0.0257409354048752
0.0257710059480827
0.025803722922812
0.025838956864969
0.0258765618817934
0.0259163757121197
0.0259582202025668
0.0260019018831706
0.026047212469884
0.0260939293315175
0.0261418161403719
0.0261906238048556
0.0262400917705661
0.0262899497931252
0.0263399202109796
0.0263897206912392
0.0264390674196949
0.0264876787640078
0.0265352795179594
0.0265816055479832
0.0266264083292397
0.0266694589940477
0.0267105519267138
0.0267495080616005
0.0267861778997927
0.0268204441464342
0.0268522237829006
0.0268814694552922
0.0269081700095971
0.0269323499154213
0.0269540674904581
0.0269734120423772
0.0269905001616663
0.0270054713463993
0.0270184828930353
0.0270297041289414
0.0270393103464507
0.0270474767298988
0.0270543723791717
0.0270601545611431
0.0270649633908674
0.0270689171056809
0.0270721080320443
0.0270745992596529
0.0270764220700383
0.027077574289028
0.0270780196343636
0.0270776879785334
0.0270764763182276
0.0270742502277016
0.0270708458036682
0.0270660721460933
0.0270597142986096
0.0270515366457442
0.0270412867442848
0.0270286993727355
0.0270135005257604
0.026995411201602
0.0269741509507302
0.0269494412673269
0.0269210089236658
0.0268885892822552
0.0268519296563305
0.0268107927316666
0.0267649600076267
0.0267142352620189
0.0266584479615086
0.0265974565058553
0.0265311511520327
0.0264594563428926
0.0263823323469611
0.0262997762936133
0.0262118226920619
0.026118543478425
0.0260200476077615
0.025916480186571
0.0258080210681677
0.0256948828573499
0.0255773082451833
0.0254555667563362
0.0253299511186816
0.0252007733858548
0.0250683609147867
0.0249330523155048
0.0247951935046485
0.0246551340022353
0.02451322361146
0.0243698096093382
0.0242252344997128
0.0240798343054663
0.0239339373053938
0.0237878631462185
0.0236419222908746
0.0234964157218744
0.0233516348463364
0.0232078614799486
0.0230653678441644
0.0229244165843204
0.0227852607558875
0.0226481437239039
0.0225132989927234
0.0223809500028225
0.0222513098319257
0.0221245806741895
0.0220009530283463
0.0218806046551315
0.0217636993608194
0.0216503856175661
0.0215407951723294
0.0214350419126268
0.0213332211474437
0.0212354092766246
0.0211416637647734
0.0210520232818843
0.0209665079830835
0.0208851200033159
0.0208078441674172
0.020734648931986
0.0206654875458386
0.0206002993603586
0.0205390112899603
0.0204815393797949
0.0204277905292618
0.020377664386435
0.0203310552038631
0.020287853330136
0.0202479462083632
0.0202112189787538
0.0201775549015316
0.0201468358316921
0.0201189428041145
0.0200937566410655
0.0200711584291547
0.0200510297738271
0.0200332528861875
0.0200177106375946
0.0200042866543643
0.0199928655021462
0.019983332999002
0.0199755767674283
0.0199694871805393
0.0199649588343929
0.0199618925154524
0.0199601975170827
0.0199597939604975
0.0199606147898894
0.0199626072473688
0.019965733725104
0.0199699720218099
0.0199753151019378
0.0199817703949003
0.0199893586627604
0.019998112504192
0.0200080745692624
0.0200192953946846
0.0200318307130159
0.0200457382171297
0.0200610739273299
0.0200778883534057
0.0200962225926384
0.0201161045790454
0.020137545711983
0.0201605380915167
0.0201850527202444
0.0202110389467552
0.0202384251113358
0.0202671201227451
0.0202970156873665
0.0203279890067392
0.0203599058018014
0.0203926235971811
0.0204259952908417
0.0204598729255695
0.0204941115011459
0.0205285727115459
0.020563128587392
0.0205976650606293
0.0206320854903446
0.0206663141252083
0.0207002991461874
0.0207340147964141
0.0207674624672441
0.0208006710136852
0.0208336966362937
0.0208666224308897
0.020899557630092
0.020932636612126
0.0209660177428315
0.0209998821465112
0.0210344323834088
0.0210698909091477
0.0211064982181042
0.0211445105568922
0.0211841969856953
0.0212258357105132
0.0212697099358167
0.0213161036353894
0.0213652975402973
0.0214175653506199
0.0214731700659232
0.0215323604848664
0.0215953679243829
0.0216624031556951
0.0217336535444582
0.0218092802747765
0.0218894156023833
0.021974160305061
0.0220635815102985
0.022157710969521
0.0222565439228301
0.0223600386001137
0.0224681162269037
0.0225806614116401
0.0226975228850443
0.022818514465856
0.0229434161207214
0.0230719750924164
0.0232039071959106
0.0233388983588879
0.0234766063646311
0.0236166629174404
0.0237586762078676
0.0239022339252526
0.0240469065813452
0.0241922511233517
0.0243378147876892
0.0244831391595963
0.0246277645089058
0.0247712343311093
0.0249130997753783
0.0250529238976743
0.0251902858809516
0.0253247851604199
0.0254560451236763
0.0255837161324457
0.0257074779091886
0.0258270412518851
0.025942148983808
0.0260525761063504
0.0261581291558699
0.026258644708925
0.0263539870411013
0.02644404499786
0.026528728049053
0.026607961714379
0.0266816827784895
0.0267498344716468
0.0268123615886007
0.0268692056557306
0.026920300540979
0.0269655687972893
0.0270049187317491
0.0270382421501246
0.0270654127894919
0.0270862855294117
0.02710069659217
0.0271084649837069
0.0271093952426495
0.0271032815015435
0.0270899127928708
0.0270690792864497
0.0270405790797048
0.0270042253663593
0.0269598538851214
0.0269073304729146
0.026846558376204
0.0267774849404996
0.0267001075563313
0.0266144788659418
0.0265207111480903
0.0264189796979442
0.0263095248657847
0.0261926524078662
0.0260687320291978
0.0259381941638537
0.0258015251054491
0.0256592607892155
0.0255119795782511
0.0253602942658702
0.0252048434554093
0.0250462824770428
0.0248852740508309
0.0247224790714504
0.0245585477745723
0.0243941113239853
0.0242297739358448
0.02406610580297
0.0239036371356522
0.0237428536560713
0.0235841936257521
0.0234280462806767
0.0232747515266097
0.0231246007154196
0.0229778382038102
0.0228346635509289
0.0226952342957626
0.0225596692281626
0.0224280520848273
0.0223004355258496
0.0221768453035173
0.0220572847207259
0.0219417392574142
0.0218301810678745
0.0217225730073867
0.0216188718987398
0.0215190310739544
0.0214230023739779
0.0213307376697295
0.0212421899197303
0.0211573139171925
0.0210760668290061
0.0209984085924752
0.0209243022911406
0.020853714502384
0.0207866154967859
0.0207229791906656
0.0206627827029195
0.0206060055167442
0.0205526283831443
0.0205026321713172
0.0204559968354579
0.0204127004070456
0.0203727178580589
0.0203360199193002
0.0203025720670541
0.0202723337153119
0.0202452575475274
0.0202212888143343
0.0202003644350599
0.0201824119691198
0.0201673485996221
0.0201550801833658
0.0201455003893612
0.02013849005132
0.0201339169499907
0.0201316361547935
0.0201314909314291
0.0201333141708519
0.0201369302744683
0.0201421573054631
0.0201488091040342
0.0201566972059664
0.0201656324888962
0.0201754265676466
0.0201858930855375
0.0201968489632544
0.020208115702834
0.0202195210097035
0.0202309008522882
0.0202421018285871
0.0202529834749925
0.0202634201229447
0.0202733021557926
0.0202825367653547
0.0202910483754123
0.0202987788905376
0.0203056879436134
0.0203117533227427
0.0203169717616076
0.0203213601258317
0.0203249568366458
0.0203278232674101
0.0203300447757615
0.0203317309487923
0.0203330148791963
0.0203340515709364
0.0203350157746751
0.0203360996653185
0.0203375106295424
0.0203394691832983
0.0203422069537768
0.0203459646452091
0.0203509898788004
0.0203575346957122
0.0203658525762684
0.0203761950289177
0.0203888078632234
0.0204039273713273
0.0204217766991956
0.0204425627028726
0.0204664734935967
0.0204936767027387
0.020524318412684
0.0205585225081539
0.0205963902285395
0.0206379998978224
0.0206834068347019
0.0207326434788882
0.0207857197318756
0.0208426235935471
0.020903322112556
0.0209677626563603
0.0210358745878113
0.0211075713351871
0.0211827527627164
0.0212613075916498
0.0213431157133616
0.0214280502873038
0.0215159794216805
0.0216067673216291
0.0217002749361803
0.0217963601340702
0.0218948774946908
0.0219956777760997
0.0220986072090011
0.022203506803188
0.0223102118403128
0.0224185515805065
0.0225283490810575
0.0226394210014496
0.0227515774040879
0.0228646218197763
0.0229783516377904
0.0230925587791286
0.0232070308596769
0.0233215530169583
0.0234359103626762
0.0235498909422604
0.023663289084803
0.0237759089953459
0.0238875683341585
0.0239981015733258
0.0241073629302425
0.0242152287443889
0.0243215992132656
0.0244263994604723
0.0245295800398474
0.0246311168143712
0.0247310102148519
0.0248292839903457
0.0249259834368431
0.0250211731151662
0.0251149342048226
0.0252073615520131
0.0252985603272063
0.0253886423748493
0.0254777225048099
0.0255659148165183
0.0256533291016989
0.025740067383709
0.025826220809804
0.0259118672267278
0.0259970693954414
0.026081873673965
0.0261663091090172
0.0262503868964564
0.0263341002811098
0.0264174249169438
0.0265003195179761
0.0265827267739956
0.0266645746699002
0.02674577823062
0.0268262415770484
0.0269058602188018
0.0269845235655435
0.0270621176587931
0.0271385279470299
0.0272136417117059
0.0272873500114131
0.0273595493238597
0.0274301429458535
0.0274990420326974
0.0275661660434367
0.0276314424546221
0.0276948058525315
0.0277561965756952
0.0278155590076149
0.0278728395834449
0.0279279846121797
0.0279809380654876
0.0280316394040767
0.0280800215090203
0.0281260088149085
0.0281695158574711
0.0282104463852097
0.0282486928986336
0.0282841364820949
0.028316647049485
0.0283460842401007
0.0283722990632227
0.0283951362655282
0.0284144372837296
0.0284300434915343
0.0284417994188083
0.0284495556851438
0.0284531715576582
0.0284525171373892
0.0284474750738616
0.0284379417716506
0.0284238280714672
0.0284050593073211
0.0283815749516654
0.0283533281252069
0.0283202850731947
0.0282824244787221
0.0282397365112083
0.028192221577289
0.0281398887952863
0.0280827544063697
0.0280208404670836
0.0279541740262384
0.0278827866926697
0.0278067144484394
0.0277259977472562
0.0276406818968423
0.0275508177080803
0.0274564624842473
0.0273576812170442
0.0272545477518068
0.0271471458639967
0.0270355703193677
0.026919927918335
0.0268003384333315
0.0266769353950005
0.0265498665721528
0.0264192939908238
0.0262853935260963
0.0261483542407478
0.026008377707852
0.0258656774468739
0.0257204784508539
0.0255730167771699
0.0254235391201772
0.0252723023587038
0.0251195730324903
0.0249656265732778
0.0248107461985874
0.0246552215588404
0.0244993473189486
0.0243434217945019
0.0241877457176581
0.0240326211922909
0.0238783508295461
0.0237252370244537
0.0235735811920842
0.0234236827277011
0.0232758376751448
0.023130337206705
0.0229874659817365
0.0228475004121843
0.0227107069162704
0.0225773403671235
0.0224476428498073
0.0223218426677469
0.0222001534976449
0.0220827736963329
0.0219698857822744
0.0218616560082166
0.0217582338674546
0.0216597515050042
0.0215663231427655
0.0214780446945921
0.0213949936056945
0.02131722890006
0.0212447914880171
0.021177704721504
0.0211159751507868
0.0210595933598514
0.0210085348161225
0.0209627608071719
0.0209222195534739
0.0208868474528291
0.0208565703687508
0.0208313051398204
0.0208109615843583
0.0207954449381068
0.0207846584713005
0.0207785061366603
0.0207768952095538
0.0207797387899567
0.0207869579373938
0.0207984834412838
0.0208142573661497
0.0208342344868967
0.020858383601821
0.02088668856608
0.0209191487857991
0.0209557791316397
0.0209966093924014
[truncated: 129,091 more rows]
