# Supplementary material for: Nonlinear optical vector processing using linear silicon photonic circuits for 50 Gb/s memory and string similarity functions
Source: Nat Commun. 2025 Dec 17;16:11416. doi: 10.1038/s41467-025-66286-7 (PMC12749030; doi:10.1038/s41467-025-66286-7)
Supplement: Supplementary file 4 — Source data [file 41467_2025_66286_MOESM4_ESM.zip › Code and Raw data files/Raw Data files/WDM_target_value_1_wavelength_λ1_50G.csv]

File Format	WaveformPattern
Format Version	1
Instrument	N1046A	72F
SwVersion	A.06.55.69
SerialNumber	US58400209
Date	5/28/2024 00:13:49 GMT+08:00
Source Name	F2: FFE[F1]
Points	131072
Signal Type	NRZ
Channel Bandwidth	4.5E+10
Channel Noise	6.7100841292035E-05
XOrg	1.60000683607161E-08
XInc	3.125E-13
Bit Rate (b/s)	50000000000
Points/Bit	64
Pattern Length	2048
X Units	Second
Y Units	Volt
Data
0.0148611713662499
0.0148773862366232
0.0148936446546121
0.0149097887734469
0.0149256393302187
0.0149409981300899
0.0149556516768628
0.0149693753579007
0.0149819378308975
0.0149931053951103
0.0150026462515136
0.015010334431967
0.0150159532591343
0.0150192985503513
0.0150201817609185
0.0150184331959058
0.0150139052616503
0.0150064757971976
0.0149960514438013
0.0149825710405692
0.0149660084586356
0.0149463742311051
0.0149237161308113
0.0148981188924996
0.0148697031623985
0.0148386235551517
0.0148050659964883
0.0147692442608964
0.0147313960000039
0.0146917785812295
0.0146506648958197
0.0146083391241471
0.0145650923876878
0.0145212181339873
0.0144770068301219
0.0144327399427403
0.0143886837868891
0.0143450838229916
0.01430215976411
0.0142601015456207
0.0142190664174798
0.0141791772637897
0.0141405223179579
0.0141031565954723
0.0140671047553704
0.0140323648475875
0.0139989127132423
0.0139667069685494
0.0139356945051819
0.0139058167348856
0.013877016877885
0.0138492481463467
0.0138224821804354
0.0137967167961611
0.0137719825976726
0.0137483482616105
0.0137259243993612
0.0137048658781792
0.0136853724035917
0.0136676871770558
0.0136520938404791
0.0136389121865045
0.0136284926873436
0.0136212096141973
0.0136174529587033
0.0136176192041721
0.0136221008687868
0.0136312754203537
0.0136454943525348
0.0136650733177448
0.0136902838590626
0.0137213470461113
0.0137584289850089
0.0138016382570854
0.0138510255324709
0.0139065852874011
0.0139682590652251
0.0140359399134921
0.0141094781158688
0.014188688737421
0.0142733606734863
0.0143632665439554
0.0144581729936087
0.0145578507514935
0.0146620840970937
0.0147706792801508
0.0148834713543517
0.0150003292510853
0.0151211589310884
0.0152459043703429
0.0153745461558229
0.0155070977098825
0.015643599891714
0.0157841147307335
0.0159287185954662
0.0160774948507671
0.0162305263702111
0.0163878882195687
0.0165496406963063
0.0167158231455625
0.0168864485590886
0.0170614986121753
0.0172409192201723
0.0174246168998292
0.0176124563175392
0.017804259210943
0.0179998051408693
0.0181988343798962
0.0184010523524019
0.0186061344760422
0.0188137305251954
0.0190234681653098
0.0192349556951901
0.0194477845800702
0.0196615321633307
0.0198757641450465
0.0200900366479502
0.0203038985897915
0.0205168945676929
0.0207285678378324
0.0209384630493294
0.0211461282646708
0.0213511157646463
0.0215529813886489
0.0217512829902698
0.021945578885922
0.0221354269904359
0.02232038497238
0.022500010817512
0.0226738630183242
0.0228415003602147
0.0230024821963271
0.0231563698406463
0.0233027282882739
0.023441127814237
0.0235711457682673
0.0236923690203569
0.023804397338143
0.0239068478362743
0.0239993600951762
0.0240816011826219
0.0241532702013549
0.0242141017454748
0.0242638680930163
0.0243023808446713
0.0243294925992094
0.0243450983675024
0.0243491362589968
0.0243415874458345
0.0243224759542362
0.0242918685694872
0.0242498746312652
0.024196645406597
0.0241323729018503
0.0240572881835447
0.0239716593030524
0.0238757891899843
0.0237700136836072
0.0236546999801271
0.0235302456549891
0.0233970778939641
0.0232556526977779
0.0231064540775141
0.0229499928120441
0.0227868041886876
0.0226174442849141
0.0224424851335938
0.022262509046922
0.0220781023127626
0.0218898483692929
0.0216983206752903
0.0215040759171986
0.0213076479826405
0.0211095429807953
0.0209102355277492
0.0207101660890501
0.020509739359957
0.0203093236117727
0.0201092509937488
0.0199098189353025
0.0197112930733795
0.0195139117527234
0.0193178913444013
0.0191234318540842
0.0189307227456132
0.0187399486822875
0.0185512952796782
0.0183649543751091
0.0181811280120853
0.0180000305659717
0.0178218889552289
0.0176469412968849
0.0174754344026859
0.0173076200528612
0.0171437500662982
0.0169840706108165
0.0168288161837131
0.0166782034098422
0.0165324249098065
0.0163916437992086
0.0162559893422099
0.0161255538911091
0.0160003907978683
0.0158805134385709
0.0157658957794607
0.0156564748373059
0.0155521548917768
0.015452812950844
0.0153583048511697
0.0152684717492615
0.0151831470149503
0.0151021629759039
0.015025357093973
0.014952577486954
0.0148836878533146
0.0148185714366607
0.0147571336628113
0.0146993030836297
0.0146450307772928
0.0145942883288788
0.0145470643014542
0.0145033593591648
0.0144631805493188
0.0144265353846403
0.0143934262886022
0.0143638456252268
0.0143377712381736
0.0143151624823143
0.0142959566994021
0.0142800661775776
0.0142673758784647
0.0142577419491081
0.0142509917795665
0.0142469259829117
0.0142453221050626
0.0142459397971589
0.0142485272889557
0.0142528283481684
0.0142585889371983
0.0142655629959108
0.0142735168373195
0.0142822321422525
0.0142915081142244
0.0143011635182373
0.0143110390199951
0.0143209997736778
0.0143309381042837
0.014340775945009
0.0143504663683455
0.0143599936885201
0.0143693722685257
0.014378644166589
0.0143878758593912
0.0143971547788523
0.0144065860901736
0.0144162900126973
0.0144263998513824
0.0144370607173707
0.0144484286345588
0.0144606695117983
0.0144739577181803
0.0144884742826551
0.0145044046205059
0.0145219360412386
0.0145412554021918
0.0145625473317156
0.0145859930544979
0.0146117693970876
0.0146400478588856
0.0146709939585367
0.0147047669253737
0.0147415196381533
0.0147813991531923
0.0148245478314883
0.0148711045346833
0.0149212058593208
0.0149749873971638
0.0150325848573233
0.0150941347040727
0.0151597739448687
0.0152296390540469
0.0153038643249351
0.0153825799066421
0.0154659097279124
0.0155539693859098
0.0156468636783223
0.0157446835728613
0.0158475028189272
0.0159553743769478
0.0160683267029247
0.0161863603764725
0.0163094451212331
0.0164375170702122
0.016570476235741
0.0167081847412299
0.016850466353436
0.0169971070284689
0.0171478559277316
0.0173024268164314
0.0174605002248906
0.017621726319314
0.0177857286761295
0.0179521093808225
0.01812045544261
0.0182903458780066
0.018461358662284
0.018633077195477
0.0188050963672738
0.0189770285827972
0.0191485101531508
0.0193192079653641
0.0194888261678952
0.0196571131504384
0.0198238686950461
0.0199889505520301
0.0201522797446755
0.0203138443735402
0.0204737018278023
0.0206319789212485
0.0207888691217023
0.0209446270049452
0.021099560890765
0.0212540243563475
0.0214084070602718
0.0215631251140563
0.0217186106040427
0.0218752998255492
0.0220336202442998
0.0221939760485757
0.0223567327913128
0.0225222025650706
0.0226906309157084
0.0228621859469827
0.023036949359524
0.0232149095180128
0.0233959572440427
0.0235798846675247
0.0237663866997563
0.0239550646929478
0.0241454315617919
0.0243369177260453
0.0245288781110518
0.0247206009791852
0.0249113188138386
0.0251002216945893
0.0252864725939323
0.0254692233231194
0.025647629980927
0.0258208666936037
0.0259881375638965
0.0261486876919127
0.0263018136774424
0.0264468735500944
0.0265832958848451
0.0267105879183119
0.0268283425870601
0.0269362445357619
0.0270340748137179
0.0271217135174548
0.0271991398715739
0.0272664293739017
0.0273237480267555
0.0273713440553515
0.0274095378280126
0.0274387116523069
0.0274593001245899
0.027471780210861
0.0274766602279929
0.0274744675658822
0.0274657356602976
0.0274509907666784
0.0274307390636265
0.027405454677312
0.0273755690075722
0.0273414616756203
0.0273034531206896
0.0272617988008367
0.0272166852318494
0.0271682283865605
0.0271164745218983
0.0270614023045937
0.0270029257016414
0.0269408980746679
0.0268751179169346
0.0268053363078451
0.0267312655769513
0.0266525887359303
0.0265689695611563
0.0264800631023952
0.0263855260792293
0.0262850265655961
0.0261782531202108
0.0260649239909503
0.0259447962509175
0.0258176740370314
0.0256834153241149
0.0255419373528523
0.025393221026821
0.0252373140661525
0.0250743327180007
0.0249044621295769
0.0247279555083116
0.0245451322541472
0.0243563746904406
0.0241621231299723
0.0239628695226365
0.0237591502491624
0.023551538358803
0.0233406350638824
0.0231270603378497
0.0229114431238095
0.0226944118838227
0.0224765856968775
0.0222585657783447
0.0220409277591595
0.0218242145381314
0.021608929957974
0.0213955333222778
0.0211844350589093
0.0209759937777517
0.0207705146856047
0.0205682492983736
0.0203693965537175
0.0201741050551505
0.0199824761201457
0.0197945677982209
0.0196104000523638
0.0194299607157157
0.0192532116096876
0.0190800946062256
0.0189105374935427
0.0187444596454139
0.018581777594136
0.0184224102852898
0.0182662831247574
0.0181133309495845
0.0179635007447817
0.0178167540699116
0.0176730690901223
0.017532442258386
0.0173948897372073
0.0172604482738033
0.0171291751162906
0.0170011470660724
0.0168764592572056
0.0167552237223463
0.0166375679984532
0.0165236336122098
0.0164135741665924
0.0163075534562483
0.0162057442478945
0.0161083277747921
0.0160154933024824
0.0159274374780362
0.0158443636505762
0.0157664810208928
0.0156940037037179
0.0156271498614085
0.0155661411709326
0.0155112025062497
0.0154625615758267
0.0154204482398339
0.0153850932482385
0.0153567263474169
0.0153355739935916
0.0153218566611147
0.0153157856731538
0.0153175600224244
0.0153273635680716
0.0153453623837013
0.0153717020170921
0.0154065047930025
0.0154498671694037
0.0155018566254062
0.0155625079530385
0.0156318192437134
0.0157097481866965
0.0157962088129727
0.0158910693743105
0.0159941518581758
0.0161052328744285
0.0162240452696848
0.0163502798060267
0.0164835862796159
0.0166235742018931
0.0167698136005023
0.0169218364434551
0.0170791389642151
0.0172411852965353
0.0174074130754127
0.0175772409407736
0.0177500770363764
0.0179253280000643
0.0181024080892652
0.0182807477560073
0.0184598011671222
0.0186390531496345
0.0188180260521631
0.0189962870336484
0.0191734557614607
0.0193492120664872
0.01952330278672
0.0196955471681558
0.0198658403766608
0.0200341543769911
0.0202005358039447
0.0203651012952268
0.0205280310352165
0.0206895608126529
0.0208499731052679
0.0210095877867479
0.021168752421751
0.0213278317481003
0.0214871962830838
0.021647210377753
0.0218082203710169
0.0219705435254871
0.0221344582109081
0.0223001952965569
0.022467930576769
0.0226377789915275
0.02280979119077
0.0229839523982481
0.0231601836395578
0.0233383454690519
0.0235182433869743
0.0236996340698142
0.0238822326496564
0.0240657213135144
0.0242497586725945
0.0244339889951833
0.0246180501901548
0.0248015798450423
0.0249842193432907
0.0251656170172681
0.0253454311888406
0.025523332748865
0.0256990066953934
0.0258721524689736
0.026042482732488
0.026209720472429
0.0263735953205714
0.0265338397197121
0.0266901841967348
0.0268423517184048
0.0269900519891275
0.027132976598403
0.0272707958796926
0.0274031584222502
0.0275296933163178
0.0276500139827004
0.0277637224422404
0.027870413900079
0.0279696816323858
0.0280611218421049
0.0281443382955044
0.0282189466692068
0.0282845785562002
0.0283408854552973
0.0283875433874601
0.028424257887877
0.028450768673385
0.028466853593462
0.0284723315195621
0.0284670636071505
0.0284509524971526
0.0284239401370604
0.028386005147605
0.0283371599115024
0.028277447524154
0.0282069390052195
0.028125731351633
0.0280339463968627
0.0279317298933211
0.0278192502826325
0.0276966975036804
0.0275642826876236
0.0274222387164018
0.0272708215244697
0.0271103118197643
0.0269410170147885
0.0267632735605112
0.0265774494881334
0.026383946399855
0.0261832006841149
0.0259756837163176
0.0257619008313987
0.0255423887681547
0.0253177115202448
0.0250884552660142
0.024855222935863
0.0246186279180138
0.024379286638917
0.0241378105024083
0.0238947977395556
0.0236508258332972
0.0234064450173571
0.0231621726630337
0.0229184882702924
0.0226758293571466
0.0224345885213237
0.0221951117434534
0.0219576981357656
0.021722601611654
0.0214900346255787
0.0212601732887534
0.0210331630720751
0.0208091248797091
0.0205881614198145
0.0203703634064446
0.020155814900213
0.0199445973937158
0.0197367924624391
0.019532483322528
0.0193317559868093
0.0191347002503668
0.018941410343023
0.018751985403374
0.0185665300398187
0.0183851546100537
0.0182079747094131
0.0180351098618644
0.0178666820359774
0.017702814121537
0.0175436285008083
0.0173892458262127
0.0172397839141761
0.0170953570383186
0.0169560757830458
0.0168220473144552
0.0166933756828412
0.0165701620124478
0.0164525046436972
0.0163404989609357
0.0162342365905174
0.0161338039154894
0.0160392804611195
0.0159507374581895
0.0158682366621156
0.015791829521446
0.0157215563735093
0.015657445622774
0.0155995129244072
0.0155477604101326
0.0155021759636967
0.0154627323832895
0.0154293864738623
0.0154020782368126
0.0153807303272641
0.0153652480313344
0.0153555198759591
0.0153514191977574
0.0153528065246132
0.0153595324188736
0.0153714401900249
0.0153883684487181
0.0154101536052153
0.0154366327447935
0.0154676469039937
0.015503044470059
0.0155426845022379
0.0155864403233862
0.0156342035290635
0.0156858882422849
0.0157414351934296
0.0158008152911222
0.0158640324764595
0.0159311257511663
0.0160021700103319
0.0160772756758607
0.0161565873737494
0.0162402816565512
0.0163285634852026
0.0164216616116676
0.0165198231622423
0.0166233078256871
0.0167323819902376
0.0168473126660872
0.0169683607851879
0.0170957734837617
0.0172297759516677
0.0173705633641743
0.0175182931605983
0.0176730777765111
0.0178349784995397
0.0180040009067691
0.0181800921416061
0.0183631402915233
0.018552975954043
0.0187493756467695
0.0189520663940987
0.0191607302212077
0.0193750078153725
0.0195945012126436
0.0198187760637105
0.020047364427469
0.0202797682323607
0.0205154632353657
0.0207539032217366
0.0209945241435686
0.0212367481636207
0.0214799872940662
0.0217236463887022
0.021967125402562
0.0222098209239597
0.0224511269230215
0.0226904352498411
0.0229271367287821
0.0231606238272033
0.023390295225202
0.023615561605881
0.0238358515869611
0.0240506170739925
0.0242593378857463
0.0244615262634795
0.0246567316689909
0.0248445461399459
0.0250246101737421
0.025196618867345
0.0253603278518926
0.0255155589442268
0.0256622055948016
0.025800237667714
0.0259297048814112
0.02605073828582
0.02616354922187
0.0262684261599276
0.0263657304032752
0.0264558913164641
0.0265394009417558
0.0266168071257915
0.0266887046808233
0.0267557241677508
0.0268185182895856
0.0268777464924915
0.0269340585879456
0.0269880778689848
0.0270403843596654
0.0270914992471649
0.0271418713428631
0.0271918663334184
0.0272417594353479
0.0272917313268315
0.0273418663452824
0.0273921524019749
0.0274424825312371
0.0274926583949417
0.0275423958767896
0.0275913326018363
0.0276390375009894
0.027685022285395
0.0277287545752207
0.0277696723640337
0.027807198934444
0.0278407569372141
0.0278697808908316
0.0278937276765794
0.0279120844737991
0.0279243743639457
0.0279301605755643
0.0279290497763693
0.0279206945187809
0.0279047948897683
0.0278810997814981
0.0278494079012569
0.0278095681938773
0.0277614790937684
0.0277050864767683
0.0276403802897067
0.0275673905262974
0.0274861836121025
0.0273968595036344
0.0272995498348556
0.0271944174397112
0.0270816567326139
0.0269614939328048
0.0268341866236809
0.0267000226025164
0.0265593176749446
0.0264124122702131
0.0262596670124544
0.0261014577383211
0.0259381706119036
0.0257701972355011
0.0255979295048357
0.0254217539229729
0.0252420452866905
0.0250591595550697
0.0248734258564402
0.0246851378479363
0.0244945453342566
0.0243018474730323
0.0241071881962531
0.0239106539657134
0.0237122744294428
0.023512025783638
0.023309836414441
0.0231055940961308
0.0228991540205379
0.0226903476029849
0.022478992263304
0.0222649019567332
0.0220478982203955
0.0218278219093648
0.0216045454669549
0.0213779853008736
0.0211481130326562
0.020914964567403
0.0206786468545211
0.0204393421665129
0.020197309526009
0.0199528834062861
0.0197064702909448
0.0194585436164539
0.0192096377747959
0.0189603412504275
0.0187112890652179
0.0184631551690569
0.0182166447467558
0.0179724859840526
0.017731421107174
0.0174941972014117
0.0172615574118678
0.0170342329470472
0.0168129359037059
0.0165983528349665
0.0163911393471764
0.0161919158563131
0.016001264422975
0.0158197265575774
0.0156478019991361
0.0154859485198142
0.0153345826308633
0.0151940808444398
0.015064781231452
0.0149469852417935
0.0148409594636992
0.0147469370162262
0.0146651184280866
0.0145956720707099
0.0145387343308436
0.0144944101749599
0.0144627738613783
0.0144438692457134
0.014437709710528
0.0144442776145018
0.0144635231414983
0.0144953625250099
0.0145396754276385
0.0145963018171128
0.0146650391916218
0.0147456408529536
0.0148378158736457
0.0149412311524185
0.0150555153230728
0.0151802644230791
0.0153150485104356
0.0154594179857467
0.0156129094388923
0.0157750511941792
0.01594536838015
0.016123387691257
0.0163086419378444
0.0165006743296289
0.0166990426446039
0.0169033228916461
0.017113111721994
0.0173280270535065
0.0175477068647117
0.0177718062762269
0.0179999929010995
0.018231940670682
0.0184673228899597
0.0187058056981022
0.018947042275378
0.0191906679407577
0.0194362967738051
0.0196835197453412
0.0199319037400958
0.020180991096158
0.0204302994797433
0.0206793224076808
0.0209275311381657
0.0211743780428491
0.0214193007680158
0.0216617269826061
0.0219010799683901
0.0221367850907142
0.0223682766230339
0.0225950038230898
0.0228164358991977
0.0230320655146651
0.0232414100975265
0.0234440110326137
0.0236394316468662
0.0238272551837691
0.02400708350352
0.0241785364285164
0.0243412511239584
0.0244948812742887
0.0246390962139507
0.0247735800510584
0.0248980306533141
0.0250121583330086
0.0251156843161474
0.0252083396384751
0.0252898650351808
0.0253600122939638
0.0254185473188401
0.0254652547689227
0.0254999434711749
0.0255224514787135
0.0255326501500488
0.0255304470568322
0.0255157879255141
0.025488658141142
0.0254490841746916
0.0253971347143117
0.025332921422102
0.025256599396856
0.0251683677502054
0.0250684703050352
0.0249571956950319
0.0248348763152454
0.0247018861302766
0.0245586374294662
0.0244055770579977
0.0242431824367901
0.0240719574997215
0.02389242858843
0.0237051402130155
0.0235106505313466
0.0233095266432563
0.0231023400778203
0.0228896626942256
0.0226720630308714
0.0224501026386641
0.0222243322434591
0.0219952883211951
0.0217634903998969
0.0215294387165183
0.0212936121641345
0.0210564663781215
0.0208184319261265
0.0205799127572437
0.0203412851381424
0.0201028974226667
0.0198650706063406
0.0196280997072475
0.0193922555610734
0.0191577865779249
0.0189249203683993
0.0186938653480075
0.0184648123088606
0.0182379357174298
0.0180133950067319
0.0177913364490725
0.0175718956921758
0.0173552008537312
0.0171413759421849
0.0169305446198208
0.0167228340596579
0.016518378510624
0.0163173222077635
0.0161198215806636
0.0159260469209108
0.0157361836572769
0.0155504334880412
0.0153690154280675
0.0151921667947412
0.0150201441605202
0.0148532236464236
0.0146916999456204
0.0145358838555744
0.0143860986120444
0.0142426754247564
0.0141059480681068
0.0139762468554302
0.0138538921659968
0.013739187775768
0.0136324143355809
0.0135338230588647
0.0134436293795214
0.0133620065699624
0.0132890793576292
0.0132249172764999
0.0131695281000002
0.013122852336527
0.0130847592622976
0.013055044722387
0.0130334310340447
0.0130195686396853
0.0130130394029134
0.013013361583579
0.0130199963162547
0.0130323553576287
0.0130498096918657
0.0130716986741415
0.0130973398863184
0.0131260395642865
0.0131571038803201
0.0131898508462484
0.0132236223971226
0.0132577959050612
0.0132917947948827
0.0133250978767051
0.0133572470281831
0.0133878533522687
0.0134166017980061
0.0134432540844497
0.0134676497627312
0.0134897055455903
0.0135094130990132
0.0135268356510498
0.0135421036564352
0.013555409760336
0.013567003095647
0.0135771830866923
0.0135862931414035
0.0135947143617986
0.0136028591818397
0.0136111647400429
0.0136200861450465
0.0136300896515469
0.0136416458494729
0.0136552230187725
0.0136712811471151
0.0136902673203647
0.013712612969847
0.0137387325824315
0.0137690231950017
0.013803863947987
0.0138436151779547
0.0138886169445841
0.0139391871293271
0.0139956192806273
0.0140581807563941
0.0141271114596753
0.0142026231269866
0.0142848993275865
0.0143740963788274
0.0144703451242723
0.0145737532957551
0.0146844073405199
0.0148023728948647
0.0149276939227889
0.0150603912561714
0.0152004615115519
0.0153478770654918
0.0155025869913751
0.0156645185046107
0.0158335786001956
0.016009655699225
0.0161926209232772
0.0163823290291735
0.0165786191882077
0.0167813153330411
0.0169902258299516
0.0172051425014944
0.0174258392454893
0.0176520706188872
0.0178835703889376
0.0181200498869234
0.0183611957865866
0.0186066671502491
0.0188560919944997
0.0191090639360567
0.0193651392469851
0.0196238346420404
0.0198846263722377
0.0201469505698466
0.020410204246787
0.0206737468051249
0.0209369017928526
0.0211989591377297
0.0214591786423
0.0217167951670213
0.0219710254688496
0.0222210762904355
0.0224661534893316
0.0227054718810343
0.0229382652707439
0.0231637962633835
0.0233813654173196
0.0235903189579978
0.0237900541962832
0.0239800227980304
0.0241597329380218
0.0243287507104156
0.0244867011149372
0.0246332684056356
0.0247681950957053
0.0248912788997863
0.0250023679142818
0.0251013549305978
0.0251881716061776
0.0252627828776113
0.0253251817528741
0.0253753845366293
0.0254134268109949
0.0254393610590374
0.025453256317208
0.0254551994659883
0.0254452971828719
0.0254236780671195
0.0253904950184067
0.0253459279774046
0.0252901871423973
0.0252235165722826
0.0251461977318728
0.0250585520354171
0.0249609414058374
0.0248537665091476
0.0247374634312156
0.0246124997109344
0.0244793701463938
0.0243385919284528
0.0241906986127814
0.024036233233963
0.0238757413126878
0.0237097637643985
0.0235388292354755
0.0233634459010433
0.0231840933399515
0.0230012153644657
0.0228152145664296
0.0226264492885068
0.0224352337563338
0.0222418414543075
0.0220465105140423
0.0218494496110505
0.0216508432796169
0.0214508566766386
0.02124964025405
0.0210473343150621
0.0208440735326481
0.0206399916237334
0.0204352265811762
0.0202299266250138
0.0200242563384444
0.0198184021280208
0.0196125762431037
0.0194070186325091
0.0192019963445297
0.0189978006564019
0.0187947426080824
0.0185931479624722
0.0183933524358783
0.0181956973552714
0.0180005258112766
0.0178081792992447
0.0176189946498742
0.017433300880962
0.0172514153549703
0.0170736391810954
0.0169002522146763
0.0167315080473922
0.01656762971741
0.0164088066971234
0.0162551933503962
0.0161069085599169
0.0159640363537012
0.015826627155585
0.0156946993496337
0.0155682410657681
0.0154472122292999
0.0153315467471831
0.0152211548715038
0.0151159262793624
0.0150157342954311
0.0149204410954328
0.014829903610798
0.0147439799480505
0.0146625356814467
0.0145854492914793
0.014512616566033
0.0144439542242974
0.0143794027095524
0.0143189279923338
0.0142625223794767
0.0142102042495454
0.0141620166187077
0.0141180246753701
0.0140783123163138
0.0140429776194017
0.0140121275046179
0.0139858716089862
0.0139643154094894
0.0139475527504077
0.013935658365612
0.0139286810709638
0.0139266378292958
0.0139295084169168
0.0139372309195952
0.0139496986267194
0.0139667587078466
0.0139882126645428
0.0140138184779247
0.0140432940432588
0.0140763216126585
0.0141125532768612
0.0141516170290841
0.014193123495777
0.0142366732758407
0.0142818646376119
0.014328301122577
0.0143755986576045
0.0144233921954626
0.0144713421475971
0.0145191403406532
0.0145665148119678
0.0146132329799242
0.0146591032781536
0.0147039754363023
0.0147477399599846
0.0147903271313103
0.0148317052393314
0.0148718776935215
0.0149108788225118
0.0149487684262745
0.0149856254457621
0.0150215412762268
0.0150566132081108
0.0150909380636955
0.015124605951878
0.015157694423121
0.0151902636376671
0.015222352782072
0.0152539777487543
0.0152851297849263
0.0153157746633582
0.0153458521825109
0.0153752762892283
0.0154039363758262
0.0154316999992492
0.0154584171228189
0.0154839255873924
0.0155080573295465
0.015530644630113
0.0155515257654682
0.0155705497011782
0.015587579767354
0.0156024963583218
0.0156151985645291
0.0156256047467851
0.0156336522627364
0.0156392967067011
0.0156425107258031
0.0156432825953351
0.0156416146352094
0.0156375213984699
0.0156310276841202
0.0156221664411922
0.0156109766106407
0.0155975014591799
0.0155817879081934
0.0155638870408025
0.0155438554870881
0.0155217572235045
0.0154976654538751
0.0154716648008947
0.0154438538674556
0.0154143480039301
0.0153832821067783
0.0153508131200514
0.0153171217336792
0.0152824128907629
0.0152469149509438
0.0152108777867777
0.0151745700925729
0.0151382760216446
0.0151022911694327
0.0150669178515197
0.0150324600396918
0.0149992186102649
0.0149674869866206
0.0149375468683153
0.0149096637265445
0.0148840818168596
0.0148610189276742
0.0148406616075599
0.0148231613119439
0.0148086318312641
0.0147971481250628
0.0147887461161159
0.0147834229011094
0.0147811373199345
0.0147818110579713
0.0147853302910726
0.0147915475144002
0.0148002832837713
0.0148113281113188
0.0148244449429862
0.0148393728532423
0.0148558324575454
0.0148735324323008
0.0148921762919643
0.0149114690148699
0.014931123176942
0.0149508644348
0.0149704364341144
0.0149896052423324
0.0150081629926035
0.0150259304537807
0.0150427588182095
0.0150585312762303
0.0150731643534772
0.0150866086508298
0.0150988485843929
0.015109900678577
0.0151198102883312
0.0151286470922902
0.0151364995676972
0.0151434686624077
0.0151496611052187
0.0151551829228489
0.0151601337094761
0.015164601982171
0.0151686618184839
0.0151723708948249
0.0151757693378584
0.0151788788388515
0.0151817019450229
0.0151842216233848
0.01518640108433
0.0151881840839566
0.0151894957228205
0.0151902439400801
0.0151903219786614
0.0151896119702811
0.0151879894645609
0.015185328140383
0.015181503842544
0.0151763976231469
0.0151698976974815
0.0151619002451633
0.0151523092928722
0.0151410363787167
0.0151280002658599
0.0151131268561131
0.0150963497783114
0.0150776115413533
0.0150568648987502
0.015034074344431
0.0150092173100903
0.0149822848069741
0.0149532811976259
0.0149222232868811
0.01488913936662
0.0148540685873264
0.0148170607919197
0.0147781769405154
0.0147374901238737
0.014695086847609
0.0146510683541198
0.0146055517989655
0.0145586709123103
0.0145105759282348
0.0144614328532644
0.0144114222812497
0.0143607377241603
0.0143095837116481
0.0142581739690882
0.0142067298700866
0.0141554789390028
0.0141046535069472
0.01405448946625
0.0140052248976234
0.0139570985319839
0.0139103477571852
0.0138652058931059
0.0138218987409728
0.0137806406938363
0.013741630733703
0.0137050485399786
0.0136710508997551
0.0136397687405982
0.0136113049526808
0.0135857329959665
0.0135630963809165
0.0135434088844185
0.0135266550146727
0.0135127906405986
0.013501743910875
0.0134934164106321
0.013487684794914
0.0134844032878076
0.0134834072646256
0.0134845176237366
0.0134875456155733
0.013492298125257
0.0134985831908445
0.0135062152329388
0.0135150199430649
0.0135248385579153
0.0135355314588552
0.0135469811822032
0.0135590947913137
0.013571805450378
0.0135850731299505
0.0135988845426849
0.013613252315209
0.0136282131708101
0.0136438251473063
0.0136601641125734
0.0136773197239268
0.0136953907881579
0.0137144801129041
0.0137346888601822
0.0137561101859212
0.0137788225618367
0.0138028829244534
0.0138283199684798
0.0138551282280174
0.0138832631263738
0.0139126371481842
0.0139431175697278
0.0139745258056995
0.0140066382780082
0.0140391886461233
0.0140718713301816
0.0141043462144457
0.014136244651974
0.0141671767351819
0.0141967395094401
0.0142245263136448
0.0142501366585595
0.0142731860701699
0.0142933153467683
0.0143101990557409
0.0143235531448112
0.0143331413789366
0.0143387805315448
0.0143403443665791
0.0143377664392518
0.0143310416828675
0.0143202265315255
0.0143054372435314
0.0142868463438851
0.0142646777111777
0.014239200774792
0.0142107238421617
0.0141795870175329
0.0141461549799442
0.014110810070376
0.0140739456947244
0.0140359600304975
0.0139972503225156
0.0139582075939165
0.0139192116477049
0.013880626571444
0.0138427969989113
0.0138060455065038
0.0137706714073436
0.0137369506258102
0.0137051363160286
0.0136754599697299
0.0136481328845223
0.0136233479348595
0.0136012817255362
0.0135820971347491
0.0135659461360232
0.0135529729288007
0.0135433165951629
0.0135371131189075
0.0135344967665145
0.0135356006320118
0.0135405564101774
0.0135494935132097
0.0135625374177034
0.0135798074860461
0.0136014144671531
0.0136274578438724
0.0136580231902117
0.0136931795728178
0.0137329769237194
0.0137774432575878
0.0138265819352299
0.0138803695449713
0.0139387549045961
0.0140016597820118
0.014068981444171
0.0141405966201849
0.0142163662250225
0.0142961406105302
0.0143797653049291
0.0144670871352983
0.0145579605696641
0.014652253970149
0.0147498552788382
0.014850676960807
0.0149546602534953
0.0150617787080124
0.0151720405854344
0.0152854893618853
0.0154022022956686
0.0155222868508835
0.0156458745854614
0.0157731133072226
0.0159041584125735
0.0160391638760786
0.0161782730097686
0.0163216092598617
0.0164692670523213
0.0166213031456147
0.0167777292024245
0.0169385060555474
0.0171035400788726
0.0172726814293687
0.0174457243312018
0.0176224095245305
0.0178024284654892
0.0179854293810934
0.0181710250744148
0.0183588018357087
0.0185483285428342
0.0187391657033419
0.0189308742173922
0.019123023823042
0.019315201243551
0.0195070179984242
0.0196981176730779
0.0198881817673291
0.0200769332254934
0.0202641376052529
0.0204496021407665
0.0206331730149396
0.0208147315352812
0.0209941897202017
0.0211714856776703
0.0213465791613128
0.0215194477109309
0.0216900832817945
0.021858489238068
0.0220246777623582
0.022188667527881
0.0223504811890754
0.0225101423787488
0.0226676727034571
0.0228230894944151
0.0229764046762765
0.0231276248700471
0.0232767523483597
0.0234237861068354
0.0235687224108496
0.0237115541481599
0.0238522690334366
0.0239908475875267
0.024127261491806
0.0242614724232778
0.0243934311436527
0.0245230767887065
0.0246503365864858
0.0247751263791787
0.0248973519690898
0.0250169107468958
0.0251336929487585
0.025247582377896
0.0253584568653926
0.0254661889965425
0.0255706478370191
0.0256717020812961
0.025769223914113
0.0258630921309634
0.0259531936677247
0.0260394235604595
0.0261216836717339
0.0261998806554963
0.0262739234487832
0.0263437205744591
0.0264091774091212
0.0264701938387534
0.0265266629716881
0.0265784709375639
0.0266254972331852
0.0266676151072305
0.0267046912722083
0.0267365844352468
0.0267631432796702
0.0267842051969737
0.0267995966603808
0.0268091352734599
0.0268126332223437
0.02680990193365
0.0268007574515805
0.0267850259940584
0.0267625492216558
0.0267331892902937
0.0266968333014656
0.0266533967909445
0.0266028262994988
0.0265451010171107
0.0264802341467311
0.0264082748109218
0.0263293103291962
0.0262434682602199
0.0261509173613869
0.0260518672184655
0.0259465665410542
0.0258352999485229
0.0257183833926393
0.0255961588815557
0.0254689887939026
0.0253372497416846
0.0252013262757374
0.0250616048532202
0.0249184686029748
0.0247722935934681
0.0246234463331263
0.0244722817020757
0.0243191408966392
0.0241643491906643
0.0240082138168926
0.0238510222389523
0.0236930409297699
0.0235345150339151
0.0233756689580912
0.0232167074878255
0.0230578172426059
0.0228991686160143
0.0227409181938467
0.0225832111616462
0.0224261832271558
0.0222699615844282
0.0221146649771862
0.0219604032407285
0.021807276609599
0.0216553750473129
0.0215047778836927
0.0213555536938216
0.0212077602472736
0.0210614443774399
0.0209166417306507
0.0207733763669656
0.0206316603998088
0.0204914935013097
0.0203528619149956
0.0202157375346802
0.0200800774130434
0.0199458238890507
0.0198129054406269
0.0196812379237659
0.0195507261726472
0.0194212659805521
0.0192927464122979
0.0191650523086745
0.019038067065486
0.0189116756591537
0.0187857678408852
0.0186602414680266
0.0185350054790098
0.0184099826576695
0.0182851122664121
0.0181603522881875
0.0180356812317276
0.0179110995834803
0.017786631025051
0.0176623235134805
0.0175382504002957
0.0174145114288506
0.0172912332882678
0.0171685694599214
0.0170466991764273
0.016925825605819
0.0168061736205071
0.0166879874049849
0.0165715280423922
0.0164570712694957
0.0163449055539987
0.016235330743048
0.0161286568060403
0.0160252021330782
0.0159252912880656
0.0158292523006498
0.0157374134174997
0.0156500997065337
0.0155676302262549
0.0154903160751861
0.0154184593006329
0.0153523527039468
0.0152922801912235
0.0152385172239073
0.0151913313071931
0.0151509824531033
0.0151177235011712
0.0150918002176287
0.0150734514690906
0.0150629095588323
0.0150604004767725
0.0150661439723701
0.0150803533769954
0.0151032348706666
0.0151349860558837
0.0151757938066701
0.015225831398241
0.015285254846555
0.0153541988847238
0.0154327730399608
0.0155210579797149
0.01561910209512
0.0157269181560603
0.015844479807225
0.0159717182398455
0.0161085195289182
0.0162547231782199
0.0164101218547138
0.0165744617898662
0.0167474435381908
0.0169287228142598
0.0171179114408976
0.0173145788213951
0.0175182544768931
0.0177284315274017
0.0179445707805566
0.0181661055430447
0.0183924470806746
0.0186229909859553
0.0188571242791795
0.0190942321997635
0.0193337036764508
0.0195749350196119
0.0198173318494723
0.0200603102640277
0.020303298299119
0.0205457381873973
0.0207870896603774
0.0210268339822491
0.0212644776616367
0.0214995553451665
0.0217316319802346
0.0219603039982889
0.0221851995022789
0.0224059776136564
0.0226223272423651
0.0228339661648909
0.0230406413367025
0.0232421310099246
0.0234382485925117
0.0236288474388552
0.0238138252849738
0.023993127475526
0.0241667485135409
0.0243347314025715
0.0244971653596285
0.024654182153281
0.0248059513705828
0.0249526751991588
0.0250945827445945
0.0252319238903983
0.0253649627520841
0.0254939707800052
0.025619219336342
0.0257409715508903
0.0258594736290829
0.0259749459891512
0.026087574923666
0.0261975052629456
0.0263048342832981
0.026409607554397
0.0265118171583125
0.0266114021633631
0.0267082510764175
0.0268022058065129
0.0268930668021014
0.0269805995526034
0.0270645424057339
0.0271446154000369
0.027220529705806
0.0272919972091612
0.0273587394536208
0.0274204955665165
0.0274770292524717
0.02752813495135
0.0275736429563811
0.0276134230155124
0.027647386332224
0.0276754861545165
0.0276977173637348
0.0277141154403674
0.0277247547004888
0.0277297450754599
0.0277292271672347
0.0277233656822808
0.0277123415647006
0.0276963436058024
0.0276755606871236
0.0276501749598403
0.0276203557187846
0.0275862537133501
0.0275479961319258
0.027505682692137
0.0274593826469076
0.0274091322428305
0.0273549322062699
0.0272967451604946
0.027234493535451
0.0271680592837556
0.0270972859003719
0.0270219823812541
0.0269419287926343
0.026856882822846
0.0267665866653093
0.0266707737518639
0.0265691753580182
0.0264615272053991
0.0263475759621283
0.0262270853453663
0.0260998419066625
0.0259656610187247
0.0258243933521294
0.025675931855807
0.0255202187514363
0.0253572512958806
0.0251870858756796
0.025009840764371
0.0248256976584809
0.0246349016823388
0.0244377600519344
0.0242346399245425
0.0240259654320831
0.0238122139042032
0.0235939111892507
0.0233716262240446
0.0231459652707932
0.0229175658194414
0.0226870899029325
0.0224552166289106
0.02222263410243
0.0219900312043305
0.0217580892509646
0.0215274733468286
0.0212988239519852
0.0210727493830966
0.0208498191253979
0.0206305576765623
0.0204154393273277
0.0202048843826241
0.0199992571722745
0.0197988659634576
0.0196039640174711
0.0194147512936334
0.019231376728112
0.0190539412551134
0.0188825014870682
0.0187170737857809
0.0185576390266452
0.0184041479467751
0.0182565267761858
0.0181146827688743
0.0179785097936398
0.0178478939580855
0.0177227189011457
0.0176028703082873
0.0174882391987535
0.0173787236165768
0.0172742291163245
0.0171746683716151
0.0170799599791395
0.0169900263446958
0.0169047907398469
0.0168241740377229
0.0167480915669362
0.016676450321747
0.0166091466027547
0.0165460642961288
0.0164870736525952
0.0164320306528572
0.016380776841233
0.0163331394869758
0.0162889318386658
0.0162479538023981
0.0162099931172725
0.0161748269474158
0.0161422239516971
0.016111946962691
0.0160837561551625
0.0160574119763477
0.0160326773394133
0.0160093190837748
0.0159871086295972
0.0159658221775332
0.0159452406325982
0.0159251492736442
0.015905337125799
0.015885596517298
0.0158657229176454
0.0158455149208388
0.0158247742873507
0.0158033060064989
0.0157809185872309
0.0157574248377139
0.0157326434755001
0.0157064018216363
0.0156785397217233
0.0156489142533978
0.0156174045860127
0.0155839166237229
0.0155483870846923
0.0155107867866771
0.015471123122227
0.0154294417557033
0.015385827540099
0.015340405075019
0.0152933389254936
0.0152448333415672
0.0151951310926243
0.0151445110657431
0.0150932841107033
0.0150417874777166
0.014990378777659
0.0149394301878049
0.0148893230719307
0.0148404433140822
0.0147931771801746
0.0147479078130096
0.0147050126669929
0.0146648617045178
0.0146278161175994
0.0145942271627266
0.014564434921154
0.0145387669041495
0.0145175369329224
0.0145010448172233
0.0144895768820613
0.0144834069506536
0.0144827968399596
0.0144879955869925
0.0144992377444644
0.0145167414094601
0.014540706374178
0.0145713124665103
0.0146087177613398
0.0146530566024722
0.014704437623965
0.0147629422164984
0.014828623835316
0.0149015082783021
0.0149815946251625
0.0150688564513835
0.0151632431400384
0.0152646816146895
0.0153730786876649
0.0154883239945636
0.0156102927974392
0.0157388479471529
0.0158738405753843
0.0160151098245561
0.0161624823343202
0.0163157717037105
0.0164747779200746
0.0166392867901985
0.0168090693055503
0.0169838807969376
0.0171634598663737
0.0173475268959076
0.0175357821647377
0.0177279038590409
0.0179235466189888
0.0181223411752579
0.0183238956792671
0.0185277992797707
0.0187336277372657
0.0189409502697917
0.0191493368742842
0.0193583656974484
0.0195676299410128
0.0197767438179308
0.0199853472033922
0.0201931088541253
0.0203997290076569
0.0206049422085994
0.0208085201718825
0.0210102736748393
0.0212100524069487
0.0214077421290187
0.0216032588296313
0.0217965401715263
0.0219875345449728
0.0221761884396296
0.0223624330201739
0.02254617094786
[truncated: 129,091 more rows]
