# Supplementary material for: Nonlinear optical vector processing using linear silicon photonic circuits for 50 Gb/s memory and string similarity functions
Source: Nat Commun. 2025 Dec 17;16:11416. doi: 10.1038/s41467-025-66286-7 (PMC12749030; doi:10.1038/s41467-025-66286-7)
Supplement: Supplementary file 4 — Source data [file 41467_2025_66286_MOESM4_ESM.zip › Code and Raw data files/Raw Data files/WDM_target_value_1_wavelength_λ2.csv]

File Format	WaveformPattern
Format Version	1
Instrument	N1046A	72F
SwVersion	A.06.55.69
SerialNumber	US58400209
Date	5/27/2024 21:59:26 GMT+08:00
Source Name	F2: FFE[F1]
Points	131072
Signal Type	NRZ
Channel Bandwidth	4.5E+10
Channel Noise	5.05093612206433E-05
XOrg	1.6000390625E-08
XInc	7.8125E-13
Bit Rate (b/s)	20000000000
Points/Bit	64
Pattern Length	2048
X Units	Second
Y Units	Volt
Data
0.0254452497011311
0.0253916527629767
0.0253232394643726
0.0252402550140176
0.025142980611882
0.0250317331745644
0.024906865644268
0.0247687674543211
0.0246178647875373
0.0244546207132579
0.0242795355801756
0.0240931476748023
0.0238960337168297
0.0236888087631935
0.0234721254577652
0.023246672750714
0.0230131740761467
0.0227723848816955
0.0225250894322544
0.0222720968667638
0.0220142365129579
0.0217523524813841
0.021487297605542
0.0212199270233521
0.0209510916824124
0.0206816318011404
0.0204123702345684
0.0201441058399461
0.0198776070758354
0.0196136062034701
0.0193527943365981
0.0190958173883308
0.0188432729878887
0.0185957084480459
0.0183536197374691
0.0181174513815025
0.0178875973119793
0.0176644027442857
0.0174481669927139
0.0172391469758358
0.0170375612172841
0.0168435942664661
0.0166574014274955
0.0164791136209441
0.0163088423837287
0.0161466848902192
0.0159927287028638
0.0158470561922294
0.0157097486613595
0.015580890091671
0.0154605704004852
0.0153488881923853
0.0152459530048127
0.0151518869404987
0.015066825665412
0.0149909188305625
0.0149243298723026
0.0148672351746733
0.0148198228047931
0.0147822910684479
0.0147548466853961
0.0147377023683242
0.014731073945775
0.0147351770592326
0.0147502234200967
0.0147764168061981
0.0148139489287353
0.0148629949537396
0.0149237084087591
0.0149962156465592
0.0150806101998824
0.0151769473632881
0.015285239450162
0.0154054520800327
0.0155375015558843
0.015681253137441
0.0158365202881201
0.0160030650209667
0.0161805991179116
0.0163687858807276
0.0165672420836467
0.0167755398686775
0.0169932087465619
0.0172197383670786
0.0174545824976227
0.0176971640220627
0.0179468804643376
0.0182031095652677
0.0184652144322731
0.0187325476307269
0.01900445377375
0.019280270684306
0.0195593293307012
0.0198409528072588
0.0201244547780162
0.0204091380007771
0.0206942935340778
0.0209792009475518
0.0212631292797358
0.0215453381757057
0.0218250789853727
0.0221015959510267
0.0223741277836962
0.0226419097577684
0.0229041763826859
0.0231601650557573
0.0234091208772387
0.0236503022918265
0.0238829871199668
0.0241064786528638
0.0243201115219459
0.0245232568992072
0.0247153266136457
0.0248957760372214
0.0250641059628371
0.0252198637017817
0.0253626433967676
0.0254920855197
0.0256078754650579
0.025709741417816
0.0257974516917811
0.0258708113545835
0.0259296582875318
0.0259738592267805
0.0260033063239446
0.0260179144891007
0.026017619674074
0.0260023783700879
0.0259721684117598
0.0259269908611292
0.0258668726637292
0.0257918698773287
0.0257020713606054
0.0255976028333489
0.0254786312219979
0.025345368996026
0.025198078369839
0.0250370754772348
0.0248627343748521
0.0246754905633593
0.024475843637405
0.0242643587733657
0.0240416668191191
0.0238084627069289
0.0235655021820426
0.0233135970985593
0.023053609589988
0.0227864454584461
0.0225130470267083
0.0222343855387686
0.0219514531987107
0.0216652550737422
0.0213768009483639
0.0210870971727763
0.0207971386101666
0.0205079006590316
0.0202203314641097
0.0199353445860654
0.0196538123072435
0.0193765597610638
0.0191043601016348
0.0188379308401505
0.0185779313054065
0.0183249609983128
0.0180795586424045
0.0178422019800871
0.0176133083763703
0.0173932361549707
0.0171822865662806
0.0169807062487337
0.0167886901051377
0.0166063846836267
0.0164338921219631
0.0162712745610121
0.0161185590353096
0.0159757428127959
0.0158427989369703
0.0157196817334226
0.0156063320206785
0.01550268190553
0.0154086591939674
0.0153241913227436
0.0152492087224004
0.0151836477084251
0.0151274529927103
0.015080579810127
0.0150429957004218
0.0150146820071653
0.0149956350257076
0.014985866720191
0.0149854047981311
0.0149942919915212
0.0150125845213371
0.0150403497132385
0.01507766302154
0.0151246047487684
0.0151812566455681
0.0152476986445391
0.015324005805513
0.0154102453305969
0.015506473539859
0.0156127328255007
0.0157290485048841
0.0158554252850799
0.0159918432479454
0.0161382535803868
0.016294574611028
0.0164606885551945
0.0166364390434841
0.0168216296043316
0.0170160230707489
0.0172193418321207
0.0174312687892137
0.0176514486282767
0.0178794890068625
0.018114961440055
0.0183574019370362
0.0186063116160134
0.0188611576198736
0.019121374729715
0.0193863679406549
0.0196555158770936
0.0199281743574853
0.020203679671111
0.0204813516167275
0.020760496206828
0.0210404079374202
0.0213203714623174
0.0215996624336006
0.0218775476114421
0.0221532848514048
0.0224261236979983
0.0226953068328226
0.0229600720678372
0.0232196544779787
0.023473288552554
0.0237202102791518
0.0239596590475366
0.0241908796938553
0.0244131248650335
0.024625657524578
0.0248277535205835
0.0250187043058254
0.0251978200050747
0.0253644331045384
0.025517902908488
0.0256576204429257
0.0257830132282216
0.0258935496387093
0.0259887431078439
0.0260681564092937
0.0261314057263221
0.0261781642897287
0.0262081656404478
0.0262212064692065
0.0262171490214428
0.0261959232725636
0.0261575291101132
0.0261020384332752
0.026029596943834
0.0259404254805391
0.0258348207780734
0.0257131556731865
0.0255758788461716
0.025423514060096
0.025256658585004
0.0250759805444037
0.0248822153472227
0.024676161424086
0.0244586754314816
0.0242306670611345
0.0239930934323194
0.0237469528674294
0.0234932778528885
0.0232331274181239
0.0229675793235669
0.0226977222400015
0.0224246479179382
0.0221494432603757
0.021873182281228
0.0215969179768046
0.0213216743056698
0.0210484385218471
0.0207781539291157
0.0205117130752431
0.0202499513142904
0.0199936406287429
0.0197434837914167
0.0195001091835679
0.0192640665760862
0.0190358238560963
0.0188157645252308
0.0186041859122693
0.0184012982375672
0.0182072247053814
0.0180220027848726
0.0178455869003532
0.0176778525800433
0.0175186019608714
0.0173675705527482
0.0172244350289214
0.0170888217495728
0.0169603159205033
0.0168384713481873
0.0167228204973649
0.0166128844632477
0.0165081826182746
0.0164082417846586
0.0163126048503232
0.0162208387552779
0.0161325417782125
0.0160473499656921
0.0159649423898893
0.0158850449332925
0.0158074324063808
0.0157319290013672
0.0156584073571961
0.0155867866079299
0.0155170295803104
0.0154491391550349
0.0153831539298222
0.0153191433917822
0.015257202731373
0.0151974474503176
0.0151400078590112
0.0150850234756706
0.0150326373090497
0.0149829900932939
0.0149362146597864
0.0148924307891251
0.0148517409928632
0.0148142274270571
0.0147799498041699
0.014748944130533
0.014721222239621
0.0146967720049945
0.0146755579894152
0.0146575223735036
0.014642586137274
0.0146306505067729
0.0146215986408817
0.014615297497449
0.0146115997703073
0.0146103458740343
0.0146113660939476
0.0146144828897666
0.0146195130514513
0.0146262694272101
0.0146345621759234
0.0146441995287055
0.014654988065222
0.014666732772106
0.01467923719264
0.0146923038358095
0.0147057348551957
0.0147193328386563
0.014732901655248
0.0147462475387104
0.0147591806085486
0.0147715167364747
0.014783079403862
0.0147937013317078
0.0148032259999392
0.0148115091920451
0.0148184205546599
0.0148238451996315
0.0148276853170164
0.014829861547528
0.0148303139362957
0.0148290023873397
0.0148259066174862
0.0148210257821479
0.0148143778749854
0.0148059987236194
0.0147959404398743
0.0147842695863141
0.0147710654770245
0.0147564188397888
0.0147404306914918
0.0147232112068287
0.0147048784835097
0.0146855571187697
0.0146653765965864
0.0146444696646993
0.0146229708457981
0.0146010151853185
0.0145787373062377
0.0145562707528238
0.0145337476282709
0.0145112985553771
0.0144890528662384
0.0144671387457173
0.0144456829532867
0.0144248098488126
0.0144046398489668
0.0143852877439024
0.0143668611612317
0.0143494593232441
0.0143331720936776
0.0143180791274432
0.0143042489532521
0.0142917379390052
0.0142805891299099
0.0142708309252003
0.0142624756445517
0.0142555181835164
0.014249934935818
0.0142456830220387
0.0142426999592682
0.0142409040434692
0.0142401954342347
0.0142404576000601
0.0142415588688478
0.0142433540762186
0.0142456864910956
0.0142483902773495
0.0142512936614603
0.0142542227610746
0.0142570058545616
0.0142594779866165
0.0142614857482155
0.0142628918777543
0.0142635794733835
0.0142634558159713
0.0142624557567754
0.0142605445298511
0.0142577199297035
0.0142540140489084
0.0142494948022812
0.0142442671342334
0.0142384736288172
0.0142322942900897
0.014225945306137
0.0142196767795693
0.0142137696478627
0.0142085319544438
0.0142042945654335
0.0142014066407715
0.0142002312392397
0.0142011414102922
0.0142045169947005
0.0142107422218425
0.0142202041273646
0.0142332915172529
0.0142503940266268
0.0142719011394042
0.0142982013426706
0.0143296814660079
0.0143667260990738
0.0144097169763199
0.0144590320997836
0.0145150444841077
0.014578120548834
0.01464861811294
0.0147268838052465
0.0148132496368948
0.0149080286366097
0.015011509627314
0.0151239511575784
0.0152455748563131
0.0153765587977784
0.0155170311597866
0.0156670641995427
0.0158266688009966
0.0159957900373162
0.016174304060625
0.016362016532832
0.0165586627046827
0.0167639091556083
0.016977357016088
0.0171985464035551
0.0174269618581974
0.0176620385709179
0.017903169218033
0.0181497113916608
0.0184009956019029
0.018656333554423
0.0189150264630295
0.019176373016405
0.0194396764365446
0.0197042504487429
0.0199694242885835
0.0202345468947545
0.0204989902111947
0.0207621515029776
0.0210234548914091
0.0212823523827317
0.0215383245168807
0.0217908806396
0.0220395588140335
0.0222839253263711
0.0225235737048554
0.0227581233573392
0.0229872180251849
0.023210524533297
0.0234277322873094
0.0236385532734679
0.0238427220691405
0.0240399955514576
0.0242301523501484
0.0244129921210919
0.0245883345665321
0.0247560183033208
0.0249158998574532
0.0250678530120724
0.0252117686033414
0.0253475548626542
0.0254751383336057
0.0243259652783491
0.0244524248378772
0.0245728742261653
0.0246870597750692
0.0247947163003955
0.0248955711674316
0.0249893490498389
0.0250757774778469
0.025154593144851
0.0252255486900474
0.0252884198338719
0.0253430126596322
0.0253891705520886
0.02542678041114
0.025455777904983
0.0254761516362302
0.0254879463069439
0.0254912650917202
0.025486271331345
0.0254731895142526
0.0254523053834157
0.0254239649689544
0.025388572428273
0.0253465866211596
0.0252985164190456
0.0252449148262401
0.0251863718634526
0.0251235062960913
0.0250569565407022
0.0249873711919861
0.0249153995444534
0.024841682405513
0.024766843514332
0.0246914817564488
0.0246161641791693
0.024541420009018
0.0244677359158357
0.02439555245719
0.0243252615985145
0.024257205395475
0.0241916758734009
0.0241289161177212
0.0240691226365159
0.0240124490390745
0.023959010832055
0.0239088909054649
0.0238621452547763
0.0238188085986794
0.0237788995236163
0.0237424248177515
0.0237093830174541
0.0236797672027889
0.0236535670024973
0.0236307699893986
0.0236113626196136
0.0235953307358924
0.0235826597442131
0.0235733345174509
0.0235673387548839
0.0235646534334369
0.0235652544427045
0.0235691098780671
0.0235761775490822
0.0235864029773755
0.0235997179246533
0.0236160396201843
0.0236352707160971
0.0236572997783459
0.0236820021650707
0.0237092411996698
0.0237388696451233
0.0237707313303308
0.0238046627070381
0.023840494354061
0.0238780527073851
0.0239171623508813
0.0239576487818375
0.0239993412734525
0.0240420754778325
0.0240856956572028
0.0241300566489742
0.0241750254612781
0.0242204822777446
0.0242663208092603
0.0243124481371621
0.0243587841646643
0.0244052605852638
0.0244518194656516
0.0244984115328298
0.0245449941324903
0.024591529003989
0.0246379800544715
0.02468431131949
0.0247304852548836
0.0247764613211889
0.0248221946396687
0.0248676345257265
0.0249127228713449
0.0249573924898656
0.0250015655626463
0.0250451520501237
0.0250880479024248
0.0251301332291977
0.025171270649362
0.0252113039700539
0.0252500572320803
0.0252873339349707
0.0253229161765518
0.0253565636212062
0.025388012385075
0.0254169740618528
0.0254431352127653
0.0254661574877385
0.025485678404203
0.025501312859021
0.0255126554580362
0.0255192837082374
0.0255207620163955
0.0255166463576701
0.025506489460544
0.0254898464492534
0.0254662809273501
0.0254353713751239
0.0253967178017666
0.0253499485516659
0.025294727016169
0.0252307579769708
0.0251577933484016
0.0250756372502296
0.0249841503602575
0.024883253329463
0.024772928993543
0.0246532234016768
0.0245242458754844
0.024386168153881
0.0242392225418231
0.0240836989939692
0.0239199412534598
0.0237483423064802
0.0235693392789424
0.0233834079159033
0.0231910568906503
0.022992822139809
0.0227892612939694
0.0225809481418616
0.0223684670968601
0.0221524077685323
0.0219333599353645
0.0217119090995688
0.021488632641442
0.0212640966322259
0.021038853367829
0.0208134395986162
0.0205883752875631
0.0203641627782965
0.020141286346611
0.019920212035537
0.019701387546345
0.0194852420107118
0.0192721856452203
0.0190626094474843
0.0188568851603127
0.0186553655865863
0.0184583849956525
0.01826625916841
0.018079284889027
0.0178977389797352
0.0177218770534803
0.0175519321260694
0.0173881132376607
0.0172306041356423
0.017079561904338
0.0169351155839792
0.0167973650439726
0.0166663803647859
0.0165422017891237
0.0164248401357817
0.0163142774499762
0.0162104677421113
0.0161133381618081
0.0160227912288588
0.0159387083488031
0.0158609542763805
0.015789382044915
0.0157238381015944
0.0156641675017171
0.0156102191941885
0.0155618515424648
0.0155189379535567
0.0154813722891879
0.015449073802927
0.0154219914789351
0.0154001077590224
0.0153834418199164
0.0153720524168535
0.0153660399509129
0.015365547227921
0.0153707584775635
0.0153818967189104
0.0153992198740718
0.0154230160248137
0.0154535979085217
0.0154912965087922
0.0155364537329903
0.0155894144470345
0.0156505181956467
0.015720090831275
0.0157984362554323
0.0158858284361734
0.015982503849241
0.0160886546475636
0.016204422739388
0.0163298950004282
0.0164651001092411
0.0166100073181438
0.0167645269928206
0.0169285124736033
0.0171017629393231
0.0172840271955815
0.0174750082613358
0.017674368505538
0.0178817351206588
0.0180967057444228
0.0183188540111568
0.0185477347428205
0.0187828883994836
0.0190238444742395
0.0192701238575392
0.0195212402385586
0.0197767003330525
0.0200360027456816
0.0202986355197371
0.0205640729071213
0.020831772032043
0.0211011699242845
0.02137168120059
0.0216426964813632
0.0219135816466585
0.0221836781839664
0.0224523048271588
0.0227187606704724
0.0229823299376911
0.0232422882620094
0.0234979101070248
0.0237484769925997
0.023993286234444
0.0242316600075197
0.0244629546100072
0.024686569569757
0.0249019561698588
0.0251086251034908
0.0253061529312036
0.0254941872029873
0.0256724502913146
0.0258407418457781
0.0259989396911572
0.0261469990364726
0.026284949898544
0.0264128929948043
0.0265309945104973
0.0266394800534149
0.0267386282180691
0.0268287639874002
0.0269102520008446
0.0269834897814226
0.0270489007932335
0.0271069271721054
0.027158022422333
0.0272026444994326
0.0272412493022486
0.0272742844978517
0.0273021837910487
0.0273253617739343
0.0273442095018803
0.0273590908140717
0.0273703393095805
0.0273782559605651
0.0273831072717839
0.0273851240274187
0.0273845007085793
0.0273813956715795
0.0273759324047074
0.0273682020935983
0.0273582672969919
0.027346166287546
0.0273319176809269
0.0273155251423446
0.0272969820089929
0.0272762757384956
0.0272533920686929
0.027228318684355
0.0272010482247151
0.0271715804491664
0.0271399234994404
0.0271060943361054
0.0270701184222114
0.0270320285415586
0.0269918624363987
0.026949659182836
0.0269054544459697
0.0268592749136456
0.0268111324751945
0.0267610186003401
0.0267088991848957
0.0266547101075084
0.0265983537471958
0.0265396967800631
0.0264785694589752
0.0264147664564309
0.0263480491846098
0.0262781494443318
0.0262047742607035
0.0261276117904411
0.0260463382939762
0.0259606259626315
0.0258701513232589
0.0257746039750703
0.0256736952609257
0.0255671665001047
0.0254547964945353
0.0253364080941161
0.0252118736115705
0.0250811188823416
0.0249441259282383
0.0248009343539865
0.024651641549101
0.024496401517666
0.0243354222390456
0.0241689616441693
0.0239973223352581
0.0238208453244065
0.023639903163941
0.0234548928054713
0.0232662284903209
0.0230743350580436
0.0228796419495314
0.0226825779068952
0.0224835663066373
0.0222830211476917
0.0220813436031389
0.0218789189214994
0.0216761136547995
0.0214732734279359
0.021270721412065
0.021068757609728
0.0208676590668107
0.0206676809868777
0.0204690585022016
0.0202720087578498
0.0200767330710502
0.0198834188875068
0.0196922413073424
0.0195033642173798
0.0193169411654665
0.0191331160712849
0.0189520238645415
0.0187737910817785
0.0185985363512488
0.0184263707164047
0.0182573977544484
0.0180917134717371
0.0179294059542371
0.0177705547971608
0.0176152303948704
0.017463493237162
0.0173153933598922
0.0171709700976041
0.0170302522265306
0.0168932584943272
0.0167599983821775
0.0166304728210973
0.0165046747157001
0.0163825894823938
0.0162641958171548
0.0161494667169409
0.0160383707590087
0.0159308735726067
0.0158269393651453
0.0157265323730601
0.0156296182096922
0.0155361650244644
0.0154461442179161
0.0153595305614937
0.01527630177016
0.0151964376443035
0.0151199189727789
0.0150467265443813
0.014976840454416
0.0149102396100592
0.0148469012889549
0.0147868007038043
0.0147299105683511
0.0146762006492392
0.0146256372903024
0.014578182965554
0.0145337959381105
0.0144924301832395
0.0144540357667604
0.0144185597102285
0.0143859472138452
0.0143561430695598
0.0143290931507341
0.0143047458069909
0.0142830530314983
0.0142639713556792
0.0142474624388599
0.0142334932667758
0.0142220359319328
0.0142130670918873
0.0142065671307773
0.0142025189420616
0.0142009062230563
0.0142017112405968
0.0142049121651884
0.0142104801326856
0.014218376176259
0.0142285482470815
0.0142409285100387
0.0142554310636394
0.0142719501425897
0.0142903588062496
0.0143105081967991
0.0143322275521143
0.0143553251081838
0.0143795898711655
0.0144047943130155
0.0144306980825853
0.0144570527829223
0.0144836077449241
0.0145101165912661
0.014536344319353
0.0145620747255721
0.0145871180185145
0.0146113182136158
0.0146345598920313
0.0146567741606944
0.014677943835663
0.0146981077969053
0.0147173642565755
0.0147358725790785
0.0147538534690525
0.0147715875724789
0.0147894125910852
0.0148077189426837
0.0148269441072011
0.0148475659198628
0.0148700951326266
0.0148950673710803
0.0149230344403687
0.0149545552526391
0.0149901868116262
0.0150304755212381
0.0150759488213946
0.0151271071372582
0.0151844164156407
0.0152483017978399
0.0153191426904666
0.0153972691626869
0.015482959657106
0.0155764400484521
0.015677883640168
0.0157874115614359
0.0159050932619154
0.0160309470076639
0.0161649405035202
0.0163069916695486
0.0164569694765971
0.0166146947363969
0.0167799410481903
0.0169524362833778
0.017131864763047
0.0173178698730289
0.0175100567697727
0.0177079950179243
0.0179112208633226
0.0181192390799927
0.0183315249769051
0.0185475271031098
0.018766670738433
0.0189883622277979
0.0192119941989123
0.0194369515625793
0.0196626182075934
0.0198883844544537
0.0201136548623645
0.0203378555647774
0.0205604404061237
0.0207808956669817
0.0209987438453446
0.0212135469513687
0.0214249094870808
0.021632480885047
0.0218359569482496
0.022035080189918
0.0222296392835328
0.0224194676424359
0.0226044409629293
0.0227844736960905
0.0229595144971154
0.0231295405190294
0.0232945507511679
0.0234545591157145
0.0236095881740823
0.023759663855227
0.0239048107677762
0.0240450476783982
0.024180383351455
0.0243108131584862
0.0244363167051624
0.0245568564037121
0.0246723767140783
0.0247828040332465
0.0248880474960711
0.0249880007872651
0.0250825448981497
0.0251715518737905
0.0252548895433298
0.0253324267875848
0.0254040387914613
0.0254696120665543
0.0255290494748853
0.0255822754281908
0.0256292408977298
0.0256699278451784
0.0257043529091941
0.0257325702214819
0.0257546734526711
0.0257707969816848
0.0257811158253951
0.0257858441866862
0.0257852327473022
0.0257795648712438
0.0257691519069553
0.0257543279951069
0.0257354446669016
0.0257128651078758
0.025686957920431
0.0256580903646826
0.0256266214948163
0.0255928956717323
0.0255572367330935
0.0255199430820381
0.0254812837372576
0.0254414954588738
0.02540078128377
0.0253593105695587
0.025317220404602
0.0252746180898825
0.0252315842566625
0.0251881762173318
0.0251444314470573
0.0251003714468325
0.0250560063291128
0.0250113401738977
0.0249663766748352
0.0249211245307017
0.0248756023321574
0.0248298427455644
0.0247838959468088
0.0247378321930535
0.0246917432731859
0.0246457427871533
0.0245999653554221
0.0245545649767752
0.0245097128906181
0.0244655952468201
0.0244224107624748
0.024380368188267
0.0243396831048211
0.0243005738752342
0.0242632572297977
0.0242279440502149
0.0241948355449807
0.0241641197769927
0.024135968547688
0.024110534806293
0.0240879507759192
0.0240683267348902
0.0240517502596605
0.0240382858412524
0.0240279748462169
0.0240208356073506
0.0240168633367938
0.024016030033892
0.0240182850575333
0.0240235568104123
0.0240317552652291
0.0240427747122454
0.0240564963631039
0.024072790941506
0.0240915213490217
0.0241125450354792
0.0241357157506646
0.0241608847863754
0.0241879020027532
0.0242166167616587
0.024246878591638
0.0242785375466947
0.0243114444439207
0.0243454508443847
0.0243804083503002
0.0244161667738024
0.024452571193424
0.0244894586007907
0.0245266548724171
0.024563972139429
0.0246012064555541
0.0246381362004382
0.0246745217495662
0.0247101064524413
0.0247446185508805
0.024777773525235
0.024809276672126
0.0248388259914085
0.0248661154416564
0.0248908385763662
0.0249126925341547
0.0249313826652866
0.0249466280480501
0.0249581673412411
0.0249657640227115
0.0249692106336886
0.024968332009985
0.024962987216445
0.0249530697540332
0.024938505928468
0.024919251765457
0.0248952892184719
0.0248666223117433
0.0248332734242715
0.024795279684206
0.0247526894732755
0.0247055590569211
0.0246539489628086
0.0245979196837362
0.0245375270239651
0.024472817794461
0.0244038263196069
0.0243305719015086
0.0242530572867886
0.0241712682106089
0.0240851740397344
0.0239947293497777
0.0238998761697752
0.0238005466248294
0.0236966657989399
0.0235881547898003
0.0234749339803269
0.0233569265595414
0.0232340625227807
0.0231062832629739
0.0229735464363621
0.0228358306763415
0.0226931398738945
0.0225455069064244
0.0223929968814219
0.0222357099458618
0.0220737836296444
0.0219073946873671
0.0217367603227595
0.0215621385677055
0.0213838276164045
0.0212021639865757
0.0210175195230143
0.0208302973955359
0.0206409272466863
0.0204498597728338
0.0202575611091983
0.02006450729177
0.0198711788861536
0.0196780557768076
0.0194856122098956
0.0192943122255928
0.0191046055270801
0.0189169236890413
0.0187316765817297
0.0185492491162566
0.0183699985361994
0.0181942525374295
0.0180223082826471
0.0178544322141747
0.0176908605532079
0.0175318002934108
0.0173774304793741
0.0172279037189442
0.0170833480714036
0.0169438694362523
0.0168095542457027
0.0166804721335693
0.0165566785432664
0.0164382174560847
0.0163251245193193
0.016217430786531
0.0161151669431136
0.0160183675621809
0.0159270751028849
0.0158413434614639
0.01576124085473
0.0156868519990153
0.0156182797230316
0.015555646045748
0.0154990926159343
0.0154487804736616
0.015404889363985
0.015367616907
0.0153371775477125
0.0153138010113056
0.0152977300490086
0.0152892170648303
0.0152885194805176
0.015295894305968
0.0153115924213459
0.0153358530645354
0.0153688990760124
0.015410933026581
0.0154621339546579
0.0155226545341858
0.0155926185122279
0.0156721181494545
0.0157612114037803
0.0158599186972062
0.0159682194913073
0.0160860491442676
0.016213296476384
0.0163498026198298
0.0164953616543961
0.0166497228939468
0.0168125942757481
0.0169836460358724
0.017162513927944
0.0173488018049539
0.017542083799959
0.0177419063499014
0.0179477903125069
0.0181592333567434
0.0183757126476227
0.01859668787298
0.0188216047223716
0.0190498987195386
0.0192809989998982
0.0195143315140997
0.0197493212063124
0.0199853931093911
0.0202219727074928
0.0204584862635521
0.020694361727029
0.0209290303608482
0.0211619289338714
0.0213925021837389
0.0216202053341496
0.0218445068346123
0.0220648917525526
0.0222808658383628
0.0224919597260474
0.022697732738909
0.0228977762536124
0.0230917167436927
0.0232792186171145
0.0234599869035352
0.0236337696678866
0.0238003597255972
0.0239595953103017
0.024111359704144
0.0242555801059361
0.0243922261261262
0.0245213081960251
0.0246428757257716
0.0247570146706255
0.0248638445135337
0.0249635149135592
0.0250562022773605
0.0251421064472944
0.0252214476493465
0.0252944636945083
0.0253614071020388
0.0254225419118236
0.0254781405236584
0.0255284809684507
0.025573844768591
0.0256145152491628
0.0256507759507683
0.0256829088934588
0.0257111926505159
0.0257359001390115
0.0257572959685263
0.025775633520849
0.0257911520951066
0.0258040741477072
0.0258146025008105
0.0258229176409324
0.0258291757913237
0.0258335082673956
0.0258360218364381
0.0258367996584624
0.0258359025173407
0.0258333701938857
0.0258292229585696
0.0258234631904714
0.0258160771269215
0.0258070369889653
0.0257963038784507
0.0257838314994149
0.02576957032221
0.0257534718049872
0.0257354926013969
0.0257155986096476
0.0256937682593656
0.025669994686279
0.0256442870768267
0.0256166714287166
0.025587190872795
0.0255559057711001
0.0255228938405907
0.0254882505262097
0.0254520897971678
0.0254145452303598
0.025375770922134
0.025335941750262
0.0252952529047984
0.0252539189794707
0.0252121726844601
0.0251702631203131
0.0251284538631594
0.0250870210065801
0.0250462508727025
0.0250064372345486
0.024967878097232
0.0249308721267831
0.0248957147548254
0.0248626938810532
0.0248320850757108
0.0248041462873296
0.0247791121587033
0.0247571882457954
0.0247385455360758
0.0247233155793508
0.0247115865927341
0.0247034008119667
0.0246987529712032
0.0246975897729093
0.0246998106400579
0.0247052699767887
0.0247137807428177
0.0247251189454487
0.0247390287642753
0.0247552281395036
0.024773414667389
0.0247932718384072
0.0248144757992244
0.0248367026847072
0.0248596361968967
0.0248829747974841
0.0249064379178155
0.0249297710325801
0.0249527498637884
0.0249751837960877
0.0249969181614453
0.0250178352029265
0.0250378539269738
0.025056929059937
0.0250750490879419
0.0250922333542806
0.0251085282466709
0.0251240023083623
0.025138740176049
0.0251528355270689
0.0251663834181541
0.0251794726386959
0.0251921786696776
0.0252045573995905
0.0252166393962382
0.0252284246937611
0.0252398781953847
0.0252509256222494
0.0252614499178474
0.0252712882760386
0.025280230171879
0.0252880167789175
0.0252943421834561
0.0252988567373023
0.0253011723970917
0.0253008695700271
0.025297504977524
0.0252906199502937
0.0252797485372203
0.0252644251035643
0.0252441914631104
0.025218603605865
0.0251872382311988
0.0251496993544603
0.0251056248927444
0.025054692967737
0.0249966275912877
0.0249312032661282
0.0248582479569136
0.0247776441945013
0.0246893285897172
0.0245932901602304
0.0244895678664354
0.024378247806995
0.0242594604788113
0.0241333781703705
0.0240002122976882
0.0238602105497262
0.0237136536795019
0.0235608517688873
0.0234021399955391
0.0232378739763654
0.023068424905765
0.0228941749330885
0.0227155132148595
0.0225328327854174
0.0223465280860903
0.0221569929622366
0.0219646189068795
0.0217697932916661
0.0215728974351033
0.0213743046334081
0.0211743783623633
0.0209734706701286
0.0207719208358178
0.0205700544769345
0.0203681832460983
0.0201666051925343
0.0199656057057448
0.0197654588409612
0.0195664287044506
0.0193687706209565
0.0191727320391087
0.0189785532661092
0.0187864680865524
0.0185967042540904
0.018409483902858
0.018225023886542
0.0180435361427562
0.0178652282806506
0.0176903043308346
0.0175189654524036
0.0173514104909823
0.0171878363552862
0.0170284381545522
0.0168734090091685
0.0167229395556042
0.0165772173910062
0.0164364265659002
0.0163007471058325
0.0161703546615338
0.0160454205360957
0.0159261123021646
0.0158125950456104
0.0157050330477907
0.0156035916379529
0.0155084391518495
0.0154197489389995
0.0153377012379093
0.0152624847371123
0.0151942976851358
0.0151333485645122
0.0150798564653324
0.0150340510655901
0.0149961721362612
0.0149664685854312
0.014945196962152
0.0149326192675511
0.0149289998357126
0.0149346011089613
0.0149496784218409
0.0149744741288935
0.0150092113296127
0.0150540875014212
0.0151092683714887
0.015174882321298
0.0152510157521214
0.0153377097765647
0.015434958274744
0.0155427072182775
0.0156608551936926
0.0157892550785243
0.0159277168546626
0.0160760112391058
0.0162338738773895
0.0164010102680523
0.0165771014750034
0.0167618103179938
0.016954787679666
0.0171556785742338
0.0173641277981373
0.0175797849532044
0.0178023083389953
0.0180313672650103
0.0182666426643878
0.0185078261592696
0.018754617782442
0.0190067225023262
0.0192638456517869
0.0195256878188274
0.0197919398359155
0.0200622778050833
0.020336357941059
0.020613811245228
0.0208942382787082
0.0211772044157483
0.0214622356555764
0.0217488151119973
0.0220363805922693
0.0223243234758674
0.0226119889905335
0.0228986780843552
0.0231836509786622
0.0234661322688112
0.0237453174031594
0.02402038014988
0.0242904805402862
0.0245547731861624
0.0248124160962276
0.0250625801682625
0.0253044592620838
0.0255372803888721
0.0257603138891263
0.0259728835596311
0.0261743763271299
0.0263642511739695
0.0265420471269897
0.026707389791327
0.0268599958732101
0.0269996755737968
0.0271263330733711
0.0272399653763788
0.0273406598345329
0.0274285904777343
0.0275040131610356
0.0275672593601725
0.0276187286470084
0.0276588803270502
0.0276882244966265
0.0277073124946796
0.0277167270695211
0.027717072805993
0.0277089669780362
0.0276930310617482
0.0276698834113194
0.0276401332706789
0.0276043759139343
0.0275631886178489
0.0275171271399123
0.0274667227108638
0.0274124796433514
0.0273548736601228
0.0272943510722935
0.0272313287229999
0.0271661945980345
0.0270993091741639
0.0270310074072879
0.0269616007966146
0.0268913792655454
0.026820612857934
0.0267495530123092
0.0266784332049417
0.0266074689579078
0.026536857380059
0.0264667765753261
0.0263973849867474
0.0263288206628076
0.0262612005684394
0.0261946199413654
0.0261291516322222
0.0260648453214051
0.02600172656088
0.0259397957269801
0.0258790272751
0.0258193696643036
0.0257607461650201
0.0257030567379909
0.0256461810504951
0.0255899825394327
0.0255343133212285
0.0254790196919469
0.0254239481071514
0.0253689515295922
0.0253138957817622
0.0252586655318879
0.0252031696612101
0.0251473460667034
0.0250911659031584
0.0250346370391476
0.0249778065143114
0.0249207617353913
0.0248636300534213
0.0248065765784117
0.0247498005304026
0.0246935305698081
0.024638019536819
0.0245835388266794
0.0245303722031043
0.0244788089507276
0.0244291367083386
0.024381634390211
0.0243365653839163
0.0242941710586863
0.0242546647003219
0.024218226062816
0.0241849967115095
0.0241550764907437
0.0241285215405549
0.0241053439627315
0.0240855128384084
0.0240689561162669
0.0240555628320729
0.0240451855065877
0.0240376431669672
0.0240327251929276
0.024030195652453
0.0240297978766045
0.0240312594141082
0.0240342975086868
0.0240386251100362
0.0240439572937864
0.0240500177604441
0.0240565448360357
0.0240632965264343
0.0240700543665885
0.0240766260349361
0.0240828470053282
0.0240885815957035
0.0240937234335029
0.024098195068588
0.0241019468403567
0.0241049554652213
0.0241072227240907
0.0241087741439597
0.024109657246799
0.024109939064431
0.0241097029405698
0.0241090449373708
0.0241080702431518
0.0241068897172111
0.0241056166931888
0.0241043641782947
0.0241032422775428
0.0241023557834032
0.0241018021080792
0.0241016697200398
0.0241020370439261
0.0241029715925596
0.0241045288695798
0.0241067507820242
0.0241096637425457
0.0241132768086603
0.0241175800744223
0.0241225431873381
0.0241281139334313
0.0241342171550994
0.0241407541945077
0.0241476029688927
0.0241546189221858
0.0241616368447237
0.0241684733377033
0.024174929653365
0.0241807945381029
0.0241858469274405
0.0241898587592219
0.0241925983114628
0.0241938342425362
0.0241933401182845
0.024190899170589
0.0241863093401745
0.0241793885720791
0.0241699801619629
0.0241579579309687
0.0241432309912905
0.0241257477970658
0.0241054992834437
0.0240825209559199
0.0240568939164384
0.0240287450621624
0.0239982465761653
0.0239656146317127
0.0239311071199124
0.0238950203339089
0.0238576847729907
0.0238194602346795
0.0237807302364161
0.0237418957647971
0.0237033683145166
0.0236655622468642
0.0236288867133662
0.0235937374370731
0.0235604886493563
0.0235294855457466
0.023501037515416
0.0234754123457647
0.0234528315227946
0.0234334666414424
0.0234174369145683
0.0234048077632822
0.0233955904318099
0.0233897424783143
0.0233871690835022
0.0233877253021911
0.0233912194110501
0.0233974173687993
0.0234060481091283
0.0234168093787738
0.0234293739731588
0.0234433962927432
0.0234585192096562
0.0234743811051297
0.0234906228081751
0.023506894325008
0.0235228612711561
0.0235382107623745
0.0235526566654632
0.0235659443947674
0.0235778551588443
0.0235882093190257
0.0235968687212489
0.0236037380086154
0.0236087651074264
0.023611941018203
0.0236132988843819
0.023612912230675
0.0236108921579908
0.0236073835232396
0.0236025603093972
0.0235966203680754
0.0235897798563845
0.0235822678147493
0.0235743210835931
0.0235661794684024
0.0235580813125184
0.0235502597350835
0.023542939492621
0.0235363344986923
0.023530646051365
0.0235260616041979
0.0235227539273196
0.0235208805527806
0.0235205834767365
0.0235219890357731
0.0235252079552986
0.0235303356704703
0.0235374527432689
0.0235466250560407
0.0235579036533518
0.0235713242540752
0.0235869063277493
0.0236046517379047
0.0236245432472547
0.0236465429057505
0.0236705901698115
0.0236966000039278
0.0237244613239568
0.0237540361901581
0.0237851600160465
0.0238176427640813
0.0238512707947099
0.0238858090509138
0.0239210035705036
0.0239565845124357
0.0239922697934113
0.0240277691059725
0.024062788068468
0.0240970324043336
0.0241302118903604
0.0241620439491201
0.0241922570438886
0.0242205938734188
0.0242468142068112
0.0242706970555458
0.0242920419954197
0.0243106698732613
0.0243264232398032
0.0243391666376987
0.0243487866430265
0.024355191500127
0.0243583103558197
0.0243580925614037
0.0243545075640619
0.0243475454110985
0.0243372177786221
0.0243235594365786
0.0243066297950876
0.0242865141762493
0.0242633246485572
0.0242372004769826
0.0242083082329501
0.0241768414757325
0.0241430199841522
0.0241070886006079
0.0240693156846734
0.0240299911082758
0.0239894236448235
0.023947937383577
0.023905866886589
0.0238635513545458
0.0238213282395936
0.023779526761
0.0237384619446913
0.0236984296012662
0.0236597022657717
0.0236225258344726
0.0235871167373658
0.0235536596398182
0.0235223056149854
0.0234931707570694
0.02346633538899
0.0234418440760837
0.0234197065974892
0.0233999000530705
0.0233823721168445
0.0233670450999361
0.0233538204503855
0.0233425833346892
0.0233332068110012
0.0233255552645823
0.0233194872833994
0.0233148583394152
0.0233115233277108
0.0233093387972488
0.0233081647355999
0.0233078658827653
0.0233083125747481
0.02330938116554
0.0233109541324928
0.023312919915939
0.0233151725900687
0.0233176114831142
0.0233201407169703
0.0233226686596969
0.0233251074585864
0.0233273728125949
0.0233293838846526
0.0233310633605404
0.0233323378649586
0.0233331390401531
0.0233334055249229
0.0233330857848634
0.0233321415571591
0.0233305515221964
0.0233283147518479
0.0233254536035898
0.0233220157410906
0.0233180750563377
0.0233137315418749
0.0233091101419736
0.0233043586165732
0.0232996445151636
0.0232951513278343
0.0232910737493421
0.0232876120433837
0.0232849655267254
0.0232833252496992
0.0232828661357408
0.0232837389324161
0.0232860625088409
0.0232899170339977
0.0232953383779063
0.0233023141075083
0.0233107814620381
0.0233206274411327
0.0233316910297824
0.0233437674233394
0.023356614048367
0.0233699582598295
0.0233835064432634
0.0233969540626409
0.0234099962213162
0.0234223382315253
0.0234337056878337
0.0234438536250011
0.0234525742573007
0.0234597029835862
0.0234651226782019
0.0234687662941776
0.0234706176344173
0.0234707101865038
0.0234691240696551
0.0234659813863314
0.0234614402180723
0.0234556873388061
0.0234489300117296
0.023441387430811
0.0234332822912842
0.0234248330100698
0.0234162469791137
0.0234077150801314
0.0233994077568037
0.0233914726944078
0.0233840337228219
0.0233771906042106
0.0233710196880336
0.0233655754750135
0.0233608929919081
0.0233569906780782
0.0233538736090825
0.0233515370207149
0.0233499698970621
0.0233491582869307
0.0233490880205537
0.0233497466037123
0.0233511243557938
0.0233532149402052
0.0233560151941824
0.0233595243364873
0.0233637429796986
0.0233686722381774
0.0233743128362706
0.0233806641526073
0.0233877231553387
0.0233954831936953
0.023403932658231
0.0234130535309581
0.0234228199943976
0.0234331972984133
0.0234441410844797
0.0234555972602602
0.0234675021967118
0.0234797830404362
0.0234923582951357
0.0235051387123555
0.0235180282347092
0.023530924878277
0.0235437216350758
0.0235563074618926
0.02356856859073
0.023580390491556
0.0235916605108542
0.0236022710792775
0.0236121232525342
0.0236211301608223
0.0236292200988844
0.0236363390995907
0.0236424529726034
0.023647548777137
0.0236516355789136
0.0236547445450119
0.0236569286891231
0.0236582623463302
0.0236588402161135
0.0236587758963295
0.0236581998603416
0.0236572567874399
0.023656102255468
0.0236548988004215
0.0236538115083394
0.0236530035306542
0.0236526317778266
0.0236528430239024
0.0236537706405457
0.0236555320290779
0.0236582267582853
0.0236619352511906
0.023666717715828
0.0236726132621851
0.0236796395412626
0.0236877930554072
0.0236970499575671
0.0237073671231588
0.0237186834884486
0.0237309217999668
0.0237439907916862
0.0237577877141958
0.023772201129445
0.0237871138495405
0.0238024059401631
0.0238179577696832
0.0238336529705772
0.0238493810683245
0.0238650397746521
0.0238805370531868
0.0238957927513045
0.0239107396101572
0.0239253236905731
[truncated: 129,091 more rows]
