# Supplementary material for: Nonlinear optical vector processing using linear silicon photonic circuits for 50 Gb/s memory and string similarity functions
Source: Nat Commun. 2025 Dec 17;16:11416. doi: 10.1038/s41467-025-66286-7 (PMC12749030; doi:10.1038/s41467-025-66286-7)
Supplement: Supplementary file 4 — Source data [file 41467_2025_66286_MOESM4_ESM.zip › Code and Raw data files/simulator/bit_sequence_generator.py]

# This is a part of PhosComPy
#
# BitSequenceGenerator is responsible to generate random and PRBS bit sequences, as well as to tile these sequences to
#  meet the desired length. Also get() and plot() method have been implemented.
#
# Author: George Mourgias-Alexandris, mourgias@csd.auth.gr, 19-11-2018
#
# Copyright 2018 George Mourgias-Alexandris

import numpy as np
from custom_graphs_numerical import numerical as pc_numerical


class BitSequenceGenerator:

    def __init__(self, seq_type: str = 'random', nbits: int = 200, prbs_order: int = 7, seed: int = 2):
        if seq_type == 'random':
            try:
                self.bit_seq = np.zeros(nbits, dtype=np.uint8)
            except MemoryError:
                print('This machine cannot support too long arrays of {}!'.format(nbits))
                exit(1)
            self.rand_generator(nbits, seed)
            self.seq_type = 'random'
            self.nbits = nbits
        else:
            # Checking if PRBS power is valid
            try:
                assert prbs_order in [7, 9, 11, 15, 20, 23, 31]
            except AssertionError:
                print('Please provide a valid PRBS power (7, 15, 23 or 31)!' + '\n' + 'N={} is not valid'.format(
                    prbs_order))
                exit(1)

            self.prbs_length = 2 ** prbs_order - 1
            self.seq_type = 'PRBS '+str(prbs_order)
            self.nbits = nbits
            try:
                self.bit_seq = np.zeros(nbits, dtype=np.uint8)
            except MemoryError:
                print('This machine cannot support too long arrays of {}!'.format(self.prbs_length))
                exit(1)
            self.prbs_generator(prbs_order, seed)

    def rand_generator(self, nbits, seed):
        np.random.seed(seed)
        self.bit_seq = np.random.randint(0, 2, nbits)

    def prbs_generator(self, prbs_order, seed):
        polynomial = {7: [7, 6], 9: [9, 5], 11: [11, 9], 15: [15, 14], 20: [20, 3], 23: [23, 18], 31: [31, 28]}
        prbs_data = np.zeros(self.prbs_length, dtype=np.uint8)
        for i in range(1, self.prbs_length):
            xor = 0
            for t in polynomial[prbs_order]:
                if (seed & (1 << (prbs_order-t))) != 0:
                    xor ^= 1
            seed = (xor << prbs_order-1) + (seed >> 1)
            prbs_data[i] = xor
        self.bit_seq = pc_numerical.phoscom_tile(prbs_data, self.nbits)

    def get_bit_sequence(self):
        return self.bit_seq

    def get_seq_type(self):
        return str(self.seq_type)

    def get_nbits(self):
        return int(self.nbits)


def main():
    data = BitSequenceGenerator()
    seq = data.get_bit_sequence()


if __name__ == '__main__':
    main()
