# Supplementary material for: Nonlinear optical vector processing using linear silicon photonic circuits for 50 Gb/s memory and string similarity functions
Source: Nat Commun. 2025 Dec 17;16:11416. doi: 10.1038/s41467-025-66286-7 (PMC12749030; doi:10.1038/s41467-025-66286-7)
Supplement: Supplementary file 4 — Source data [file 41467_2025_66286_MOESM4_ESM.zip › Code and Raw data files/simulator/distortions.py]

import numpy as np
from scipy.fftpack import fft, ifft, fftfreq


def jitter(sig, jitter_type, fact, sample_rate, sample_num):
    jitter_noise = np.random.randn(len(sig))
    sig_out = sig
    i=0
    while i < len(sig)-3*sample_num:
        aa = ifft(np.exp(-1j * 2 * np.pi * fact*jitter_noise[i] * sample_rate * fftfreq(3 * sample_num, sample_rate)) * fft(sig[i:i+3*sample_num]))
        sig_out[i:i + sample_num] = aa[sample_num:2*sample_num]
        i = i+sample_num
    return sig_out
