# Supplementary material for: Nonlinear optical vector processing using linear silicon photonic circuits for 50 Gb/s memory and string similarity functions
Source: Nat Commun. 2025 Dec 17;16:11416. doi: 10.1038/s41467-025-66286-7 (PMC12749030; doi:10.1038/s41467-025-66286-7)
Supplement: Supplementary file 4 — Source data [file 41467_2025_66286_MOESM4_ESM.zip › Code and Raw data files/simulator/__init__.py]

__all__ = ["bit_sequence_generator", "distortions"]
from . import *
