# Supplementary material for: Nonlinear optical vector processing using linear silicon photonic circuits for 50 Gb/s memory and string similarity functions
Source: Nat Commun. 2025 Dec 17;16:11416. doi: 10.1038/s41467-025-66286-7 (PMC12749030; doi:10.1038/s41467-025-66286-7)
Supplement: Supplementary file 4 — Source data [file 41467_2025_66286_MOESM4_ESM.zip › Code and Raw data files/Single_Wavelength_Power_Consumption_Analysis.py]

# The libraries and packages need to be imported in the respective computer
import matplotlib.pyplot as plt
import numpy as np
import math
import sns as sns
from scipy import special
import matplotlib.pyplot as plt
import pandas as pd
import seaborn as sns
from scipy.special import erfc
import scipy
import mpmath
from scipy.special import erfcinv
import matplotlib.ticker as ticker  # Import ticker
from matplotlib.colors import LogNorm
from scipy.integrate import quad

def dBm2mW(dBm):
    return 10**((dBm)/10.)

def mW2dBm(mW):
    return 10*np.log10(mW)

# The required laser power values for 10^-3 error rate have been extracted in Noise_Scale_and_Symbol_probabilities_Analysis_Calculation.py

"""Constants"""
# Define constant parameters for the analysis

# Define a wall-plug efficiency 10% for the laser
a_laser_efficiency = 0.1
# Define crossbar parameters
MMI_loss = 0.06 # value in dB
EAM_resp = 0.8 # mA/mW
EAM_bias_voltage_V = 1.5 # V
PS_consumption_mW = 4 # mW
# Define comparator circuit and static DAC parameters
Comparator_consumption = None # mW
Static_DAC_consumption_mW = 0.00000174 # mW --> 1.74 nW
C_p_Q = 200 # F
C_x_y = 200 # F
VDD = 0.9 # V

splitting_loss_factor = None # differs according to the Xbar scale --> ξ coupler at the input of the crossbar
_1_N_splitting = None # losses from input splitting stages --> differs according to the Xbar scale
_1_N_splitting_MMI_loss = None # Additional loss from MMIs --> differs according to the Xbar scale
Number_of_EAMs = None
Number_of_PSs = None
Number_of_bits = None
Receiver_consumption_mW = None
Receiver_sensitivity_NRZ = None
Receiver_sensitivity = None
Total_power_consumption = None

Power = None
laser_power_MER = None
laser_power_SER = None
N = None # Number of words in the crossbar --> differs for every crossbar scale

# Define the data rate parameter for calculations, in the current analysis the data rates considered are 20 and 50 Gb/s
Data_Rate = 20 # change according to the case, alternative case 50 Gb/s

enable_plots = False # Enable for diagrams

# Define the respective crossbar scales for the analysis --> 4 for 2x2 XBar, 16 for 4x4 XBar,64 for 8x8 XBar,256 for 16x16 XBar,1024 for 32x32 XBar, 4096 for Xbar scale 64x64 and 16384 for 128x128
xbar_scales = [4, 16, 64, 256, 1024, 4096, 16384]

# Define all the Losses of the architecture
# link comprised by: laser --> CAM architecture --> PD --> Receiver (TIA)

print("The Phase shifter power consumption is:", PS_consumption_mW, "(mW)\n")
print("The static DAC consumption is:", Static_DAC_consumption_mW, "(mW)\n")

# Define power consumption parameters

# Define the value accordingly
if Data_Rate == 20:

    print("The data rate is:", Data_Rate, "GHz")
    # Define the sensitivity of the receiver

    # Consumption of the receiver (TIA), based on the case
    Receiver_consumption_mW = 3.5 # mW
    print(f"The consumption of the receiver for the data rate {Data_Rate} GHz is:", Receiver_consumption_mW, "mW")

    # Calculation for all respective crossbar cases
    for xbar_scale in xbar_scales:

        # Required laser powers for MER,SER for error free 10^-3 operation
        # According to crossbar scale define the required laser power for MERs and SERs
        if Data_Rate == 20:
            if xbar_scale == 4:
                laser_power_MER = -7
                laser_power_SER = -7
                N = 2
            if xbar_scale == 16:
                laser_power_MER = -0.9
                laser_power_SER = -0.7
                N = 4
            if xbar_scale == 64:
                laser_power_MER = 5.1
                laser_power_SER = 5.7
                N = 8
            if xbar_scale == 256:
                laser_power_MER = 10.5
                laser_power_SER = 12.6
                N = 16
            if xbar_scale == 1024:
                laser_power_MER = 11
                laser_power_SER = 20.6
                N = 32
            if xbar_scale == 4096:
                laser_power_MER = 17
                laser_power_SER = 31.7
                N = 64
            if xbar_scale == 16384:
                laser_power_MER = 31.2
                laser_power_SER = 51.4
                N = 128

        if Data_Rate == 50:
            if xbar_scale == 4:
                laser_power_MER = -5
                laser_power_SER = -5
                N = 2
            if xbar_scale == 16:
                laser_power_MER = 1
                laser_power_SER = 1.3
                N = 4
            if xbar_scale == 64:
                laser_power_MER = 7.2
                laser_power_SER = 7.8
                N = 8
            if xbar_scale == 256:
                laser_power_MER = 12.5
                laser_power_SER = 14.7
                N = 16
            if xbar_scale == 1024:
                laser_power_MER = 13
                laser_power_SER = 23
                N = 32
            if xbar_scale == 4096:
                laser_power_MER = 19
                laser_power_SER = 35.1
                N = 64
            if xbar_scale == 16384:
                laser_power_MER = 33.3
                laser_power_SER = 57
                N = 128

        # According to crossbar scale define the required crossbar parameters
        if xbar_scale == 4:
            splitting_loss_factor = 3
            _1_N_splitting_MMI_loss = np.log2(2) * MMI_loss
            _1_N_splitting = np.log2(2) * 3
            Number_of_EAMs = pow(2, 2)
            Number_of_PSs = pow(2, 2)
            Number_of_bits = 1
        elif xbar_scale == 16:
            splitting_loss_factor = 6.15
            _1_N_splitting_MMI_loss = np.log2(4) * MMI_loss
            _1_N_splitting = np.log2(4) * 3
            Number_of_EAMs = pow(4, 2)
            Number_of_PSs = pow(4, 2)
            Number_of_bits = 2
        elif xbar_scale == 64:
            splitting_loss_factor = 9.45
            _1_N_splitting_MMI_loss = np.log2(8) * MMI_loss
            _1_N_splitting = np.log2(8) * 3
            Number_of_EAMs = pow(8, 2)
            Number_of_PSs = pow(8, 2)
            Number_of_bits = 4
        elif xbar_scale == 256:
            splitting_loss_factor = 13.1
            _1_N_splitting_MMI_loss = np.log2(16) * MMI_loss
            _1_N_splitting = np.log2(16) * 3
            Number_of_EAMs = pow(16, 2)
            Number_of_PSs = pow(16, 2)
            Number_of_bits = 8
        elif xbar_scale == 1024:
            splitting_loss_factor = 17.8
            _1_N_splitting_MMI_loss = np.log2(32) * MMI_loss
            _1_N_splitting = np.log2(32) * 3
            Number_of_EAMs = pow(32, 2)
            Number_of_PSs = pow(32, 2)
            Number_of_bits = 16
        elif xbar_scale == 4096:
            splitting_loss_factor = 24.9
            _1_N_splitting_MMI_loss = np.log2(64) * MMI_loss
            _1_N_splitting = np.log2(64) * 3
            Number_of_EAMs = pow(64, 2)
            Number_of_PSs = pow(64, 2)
            Number_of_bits = 32
        elif xbar_scale == 16384:
            splitting_loss_factor = 38.9
            _1_N_splitting_MMI_loss = np.log2(128) * MMI_loss
            _1_N_splitting = np.log2(128) * 3
            Number_of_EAMs = pow(128, 2)
            Number_of_PSs = pow(128, 2)
            Number_of_bits = 64
        else:
            print("Not valid case!")
            # continue

        # from dBm to MW
        # Laser power consumption
        laser_power_MER_mW = dBm2mW(laser_power_MER)  # mW
        laser_power_SER_mW = dBm2mW(laser_power_SER)  # mW
        print("The required laser power for MER is:", laser_power_MER_mW, "mW")
        print("The required laser power for SER is:", laser_power_SER_mW, "mW")

        # Define laser consumptions
        laser_consumption_MER_mW = laser_power_MER_mW / a_laser_efficiency
        laser_consumption_SER_mW = laser_power_SER_mW / a_laser_efficiency

        print("The laser power consumption for MER is:", laser_consumption_MER_mW, "mW \n")
        print("The laser power consumption for SER is:", laser_consumption_SER_mW, "mW \n")

        # Calculate the total power that is injected to the Static EAMs of the CAM table for MER and SER
        Pin_EAM_MER = laser_power_MER - (_1_N_splitting + _1_N_splitting_MMI_loss + splitting_loss_factor)
        Pin_EAM_SER = laser_power_SER - (_1_N_splitting + _1_N_splitting_MMI_loss + splitting_loss_factor)

        Pin_EAM_MER_mW = dBm2mW(Pin_EAM_MER) # mW
        Pin_EAM_SER_mW = dBm2mW(Pin_EAM_SER) # mW

        print("Power at EAM input for MER:", Pin_EAM_MER_mW)
        print("Power at EAM input for SER:", Pin_EAM_SER_mW)

        # Calculate the consumption of static EAM for MER and SER
        Static_EAM_consumption_MER_mW = (1/2) * Pin_EAM_MER_mW * EAM_resp * EAM_bias_voltage_V # mW
        print("The static EAM power consumption for MER is:", Static_EAM_consumption_MER_mW, "mW \n")
        Static_EAM_consumption_SER_mW = (1 / 2) * Pin_EAM_SER_mW * EAM_resp * EAM_bias_voltage_V  # mW
        print("The static EAM power consumption for SER is:", Static_EAM_consumption_SER_mW, "mW \n")

        # Total Xbar power consumption for MER and SER
        # We consider that we have N^2 PSs, N^2 EAMs, N TIAs and N^2 static DACs for a specific Xbar scale case

        Xbar_consumption_MER_mW = (Static_EAM_consumption_MER_mW + PS_consumption_mW) * Number_of_PSs + (Static_DAC_consumption_mW * 2 * Number_of_PSs)
        print(f"The total consumption for MER of the Xbar for the {xbar_scale} scale is:", Xbar_consumption_MER_mW, "mW")
        Xbar_consumption_SER_mW = (Static_EAM_consumption_SER_mW + PS_consumption_mW) * Number_of_PSs + (Static_DAC_consumption_mW * 2 * Number_of_PSs)
        print(f"The total consumption for SER of the Xbar for the {xbar_scale} scale is:", Xbar_consumption_SER_mW, "mW")

        # Calculate the consumption of the Comparator unit
        Comparator_consumption_W = ((Data_Rate/2) * 1e9) * ((2 * C_p_Q) * 1e-15 + (C_x_y * 1e-15)) * pow(VDD, 2) # W
        Comparator_consumption_mW = Comparator_consumption_W * 1e3 # mW
        print("The Comparator consumption in this case is:", Comparator_consumption_mW, "mW")

        # Define total power consumption of the system for MER and SER
        Total_power_consumption_MER = laser_consumption_MER_mW + Xbar_consumption_MER_mW + (Receiver_consumption_mW * N) + (Comparator_consumption_mW * N) # mW
        print("The total power consumption for MER is:", Total_power_consumption_MER, "mW")
        Total_power_consumption_SER = laser_consumption_SER_mW + Xbar_consumption_SER_mW + (Receiver_consumption_mW * N) + (Comparator_consumption_mW * N) # mW
        print("The total power consumption for SER is:", Total_power_consumption_SER, "mW")

                # Calculate energy efficiency of the architecture for MER and SER

        Energy_efficiency_MER = ((Total_power_consumption_MER * 1e-3) / (Number_of_bits * N * Data_Rate * 1e9)) * 1e12 # pJ/bit
        print(f"The Energy efficiency of the architecture for MER, at data rate of {Data_Rate} GHz and Xbar scale of {xbar_scale}, is:", Energy_efficiency_MER, "pJ/bit")
        Energy_efficiency_SER = ((Total_power_consumption_SER * 1e-3) / (Number_of_bits * N * Data_Rate * 1e9)) * 1e12 # pJ/bit
        print(f"The Energy efficiency of the architecture for SER at data rate of {Data_Rate} GHz and Xbar scale of {xbar_scale}, is:", Energy_efficiency_SER, "pJ/bit")

else:

    print("The data rate is:", Data_Rate, "GHz")
    # Define the sensitivity of the receiver

    # Consumption of the receiver (TIA), based on the case
    Receiver_consumption_mW = 59 # mW
    print(f"The consumption of the receiver for the data rate {Data_Rate} GHz is:", Receiver_consumption_mW, "mW")

    # Calculation for all respective crossbar cases
    for xbar_scale in xbar_scales:

        # Required laser powers for MER,SER for error free 10^-3 operation
        # According to crossbar scale define the required laser power for MERs and SERs
        if Data_Rate == 20:
            if xbar_scale == 4:
                laser_power_MER = -7
                laser_power_SER = -7
                N = 2
            if xbar_scale == 16:
                laser_power_MER = -0.9
                laser_power_SER = -0.7
                N = 4
            if xbar_scale == 64:
                laser_power_MER = 5.1
                laser_power_SER = 5.7
                N = 8
            if xbar_scale == 256:
                laser_power_MER = 10.5
                laser_power_SER = 12.6
                N = 16
            if xbar_scale == 1024:
                laser_power_MER = 11
                laser_power_SER = 20.6
                N = 32
            if xbar_scale == 4096:
                laser_power_MER = 17
                laser_power_SER = 31.7
                N = 64
            if xbar_scale == 16384:
                laser_power_MER = 31.2
                laser_power_SER = 51.4
                N = 128

        if Data_Rate == 50:
            if xbar_scale == 4:
                laser_power_MER = -5
                laser_power_SER = -5
                N = 2
            if xbar_scale == 16:
                laser_power_MER = 1
                laser_power_SER = 1.3
                N = 4
            if xbar_scale == 64:
                laser_power_MER = 7.2
                laser_power_SER = 7.8
                N = 8
            if xbar_scale == 256:
                laser_power_MER = 12.5
                laser_power_SER = 14.7
                N = 16
            if xbar_scale == 1024:
                laser_power_MER = 13
                laser_power_SER = 23
                N = 32
            if xbar_scale == 4096:
                laser_power_MER = 19
                laser_power_SER = 35.1
                N = 64
            if xbar_scale == 16384:
                laser_power_MER = 33.3
                laser_power_SER = 57
                N = 128

        # According to crossbar scale define the required crossbar parameters
        if xbar_scale == 4:
            splitting_loss_factor = 3
            _1_N_splitting_MMI_loss = np.log2(2) * MMI_loss
            _1_N_splitting = np.log2(2) * 3
            Number_of_EAMs = pow(2, 2)
            Number_of_PSs = pow(2, 2)
            Number_of_bits = 1
        elif xbar_scale == 16:
            splitting_loss_factor = 6.15
            _1_N_splitting_MMI_loss = np.log2(4) * MMI_loss
            _1_N_splitting = np.log2(4) * 3
            Number_of_EAMs = pow(4, 2)
            Number_of_PSs = pow(4, 2)
            Number_of_bits = 2
        elif xbar_scale == 64:
            splitting_loss_factor = 9.45
            _1_N_splitting_MMI_loss = np.log2(8) * MMI_loss
            _1_N_splitting = np.log2(8) * 3
            Number_of_EAMs = pow(8, 2)
            Number_of_PSs = pow(8, 2)
            Number_of_bits = 4
        elif xbar_scale == 256:
            splitting_loss_factor = 13.1
            _1_N_splitting_MMI_loss = np.log2(16) * MMI_loss
            _1_N_splitting = np.log2(16) * 3
            Number_of_EAMs = pow(16, 2)
            Number_of_PSs = pow(16, 2)
            Number_of_bits = 8
        elif xbar_scale == 1024:
            splitting_loss_factor = 17.8
            _1_N_splitting_MMI_loss = np.log2(32) * MMI_loss
            _1_N_splitting = np.log2(32) * 3
            Number_of_EAMs = pow(32, 2)
            Number_of_PSs = pow(32, 2)
            Number_of_bits = 16
        elif xbar_scale == 4096:
            splitting_loss_factor = 24.9
            _1_N_splitting_MMI_loss = np.log2(64) * MMI_loss
            _1_N_splitting = np.log2(64) * 3
            Number_of_EAMs = pow(64, 2)
            Number_of_PSs = pow(64, 2)
            Number_of_bits = 32
        elif xbar_scale == 16384:
            splitting_loss_factor = 38.9
            _1_N_splitting_MMI_loss = np.log2(128) * MMI_loss
            _1_N_splitting = np.log2(128) * 3
            Number_of_EAMs = pow(128, 2)
            Number_of_PSs = pow(128, 2)
            Number_of_bits = 64
        else:
            print("Not valid case!")
        # continue

        # from dBm to MW
        # Laser power consumption
        laser_power_MER_mW = dBm2mW(laser_power_MER)  # mW
        laser_power_SER_mW = dBm2mW(laser_power_SER)  # mW
        print("The required laser power for MER is:", laser_power_MER_mW, "mW")
        print("The required laser power for SER is:", laser_power_SER_mW, "mW")

        # Define laser consumptions
        laser_consumption_MER_mW = laser_power_MER_mW / a_laser_efficiency
        laser_consumption_SER_mW = laser_power_SER_mW / a_laser_efficiency

        print("The laser power consumption for MER is:", laser_consumption_MER_mW, "mW \n")
        print("The laser power consumption for SER is:", laser_consumption_SER_mW, "mW \n")

        # Calculate the total power that is injected to the Static EAMs of the CAM table for MER and SER
        Pin_EAM_MER = laser_power_MER - (_1_N_splitting + _1_N_splitting_MMI_loss + splitting_loss_factor)
        Pin_EAM_SER = laser_power_SER - (_1_N_splitting + _1_N_splitting_MMI_loss + splitting_loss_factor)

        Pin_EAM_MER_mW = dBm2mW(Pin_EAM_MER) # mW
        Pin_EAM_SER_mW = dBm2mW(Pin_EAM_SER) # mW

        print("Power at EAM input for MER:", Pin_EAM_MER_mW)
        print("Power at EAM input for SER:", Pin_EAM_SER_mW)

        # Calculate the consumption of static EAM for MER and SER
        Static_EAM_consumption_MER_mW = (1/2) * Pin_EAM_MER_mW * EAM_resp * EAM_bias_voltage_V # mW
        print("The static EAM power consumption for MER is:", Static_EAM_consumption_MER_mW, "mW \n")
        Static_EAM_consumption_SER_mW = (1 / 2) * Pin_EAM_SER_mW * EAM_resp * EAM_bias_voltage_V  # mW
        print("The static EAM power consumption for SER is:", Static_EAM_consumption_SER_mW, "mW \n")

        # Total Xbar power consumption for MER and SER
        # We consider that we have N^2 PSs, N^2 EAMs, N TIAs and N^2 DACs for a specific Xbar scale case
        Xbar_consumption_MER_mW = (Static_EAM_consumption_MER_mW + PS_consumption_mW) * Number_of_PSs + (Static_DAC_consumption_mW * 2 * Number_of_PSs)
        print(f"The total consumption for MER of the Xbar for the {xbar_scale} scale is:", Xbar_consumption_MER_mW, "mW")
        Xbar_consumption_SER_mW = (Static_EAM_consumption_SER_mW + PS_consumption_mW) * Number_of_PSs + (Static_DAC_consumption_mW * 2 * Number_of_PSs)
        print(f"The total consumption for SER of the Xbar for the {xbar_scale} scale is:", Xbar_consumption_SER_mW, "mW")

        # Calculate the consumption of the Comparator unit
        Comparator_consumption_W = ((Data_Rate/2) * 1e9) * ((2 * C_p_Q) * 1e-15 + (C_x_y * 1e-15)) * pow(VDD, 2) # W
        Comparator_consumption_mW = Comparator_consumption_W * 1e3 # mW
        print("The Comparator consumption in this case is:", Comparator_consumption_mW, "mW")

        # Define total power consumption of the system for MER and SER
        Total_power_consumption_MER = laser_consumption_MER_mW + Xbar_consumption_MER_mW + (Receiver_consumption_mW * N) + (Comparator_consumption_mW * N) # mW
        print("The total power consumption for MER is:", Total_power_consumption_MER, "mW")
        Total_power_consumption_SER = laser_consumption_SER_mW + Xbar_consumption_SER_mW + (Receiver_consumption_mW * N) + (Comparator_consumption_mW * N) # mW
        print("The total power consumption for SER is:", Total_power_consumption_SER, "mW")

        # Calculate energy efficiency of the architecture for MER and SER
        Energy_efficiency_MER = ((Total_power_consumption_MER * 1e-3) / (Number_of_bits * N * Data_Rate * 1e9)) * 1e12  # pJ/bit
        print(f"The Energy efficiency of the architecture for MER, at data rate of {Data_Rate} GHz and Xbar scale of {xbar_scale}, is:", Energy_efficiency_MER, "pJ/bit")
        Energy_efficiency_SER = ((Total_power_consumption_SER * 1e-3) / (Number_of_bits * N * Data_Rate * 1e9)) * 1e12  # pJ/bit
        print(f"The Energy efficiency of the architecture for SER at data rate of {Data_Rate} GHz and Xbar scale of {xbar_scale}, is:", Energy_efficiency_SER, "pJ/bit")

# The following part of the code plots the respective energy efficiency values for all respective cases
if enable_plots:
    # Define your x-axis values (e.g., Xbar scales)
    x_values = ["2x2", "4x4", "8x8", "16x16", "32x32","64x64", "128x128"]

    # Plot SER for all cases
    # values for 10^-3
    y_values_SER_20G = [0.87, 0.66, 0.56, 0.52, 0.54, 0.77, 8.83]  # 20G
    y_values_SER_50G = [1.61, 0.90, 0.55, 0.38, 0.32, 0.52, 12.42]  # 50G

    plt.figure(figsize=(10, 6))

    # Plot each case with filtered data
    plt.plot(x_values, y_values_SER_20G, label='20G', marker='o')
    plt.plot(x_values, y_values_SER_50G, label='50G', marker='o')

    # Customize the plot
    plt.xlabel('Xbar scale', fontsize=12)
    # plt.ylabel('MER', fontsize=12)
    plt.ylabel('Energy Efficiency (pJ/bit)', fontsize=12)
    # plt.title('MER values for all cases', fontsize=14)
    plt.title('Energy efficiency values for SER', fontsize=14)
    plt.legend(loc='best')
    # Show grid lines
    plt.grid(True, which='both', linestyle='--', linewidth=0.5)
    plt.show()

    # Define your x-axis values (e.g., Xbar scales)
    x_values = ["2x2", "4x4", "8x8", "16x16", "32x32","64x64", "128x128"]

    # Plot ΜER for all cases
    # values for 10^-3
    y_values_MER_20G = [0.87, 0.66, 0.55, 0.49, 0.43, 0.42, 0.48]  # 20G
    y_values_MER_50G = [1.61, 0.9, 0.55, 0.36, 0.25, 0.21, 0.23 ]  # 50G

    plt.figure(figsize=(10, 6))

    # Plot each case with filtered data
    plt.plot(x_values, y_values_MER_20G, label='20G', marker='o')
    plt.plot(x_values, y_values_MER_50G, label='50G', marker='o')

    # Customize the plot
    plt.xlabel('Xbar scale', fontsize=12)
    # plt.ylabel('MER', fontsize=12)
    plt.ylabel('Energy Efficiency (pJ/bit)', fontsize=12)
    # plt.title('MER values for all cases', fontsize=14)
    plt.title('Energy efficiency values for ΜER', fontsize=14)
    plt.legend(loc='best')
    # Show grid lines
    plt.grid(True, which='both', linestyle='--', linewidth=0.5)
    plt.show()

    # Plot all the MER and SER values in a common graph
    plt.figure(figsize=(12, 8))

    # Plot SER cases
    plt.plot(x_values, y_values_SER_20G, label='SER 20 GHz', marker='o', linestyle='-', color='lightskyblue')
    plt.plot(x_values, y_values_SER_50G, label='SER 50 GHz', marker='o', linestyle='-', color='indianred')

    # Plot MER cases with different line style for distinction
    plt.plot(x_values, y_values_MER_20G, label='MER 20 GHz ', marker='o', linestyle='--', color='lightskyblue')
    plt.plot(x_values, y_values_MER_50G, label='MER 50 GHz', marker='o', linestyle='--', color='indianred')

    # Customize the plot with larger font sizes
    plt.xlabel('Xbar scale', fontsize=14)
    plt.ylabel('Energy Efficiency (pJ/bit)', fontsize=14)
    plt.title('Energy Efficiency Values for SER and MER Across Different Data Rates', fontsize=16)
    plt.legend(loc='best', fontsize=12)  # Larger font for the legend
    # plt.grid(True, which='both', linestyle='--', linewidth=0.5)
    plt.show()
