# Supplementary material for: Nonlinear optical vector processing using linear silicon photonic circuits for 50 Gb/s memory and string similarity functions
Source: Nat Commun. 2025 Dec 17;16:11416. doi: 10.1038/s41467-025-66286-7 (PMC12749030; doi:10.1038/s41467-025-66286-7)
Supplement: Supplementary file 4 — Source data [file 41467_2025_66286_MOESM4_ESM.zip › Code and Raw data files/Waveguide_crossings_ crosstalk_ modelling.py]

# The libraries and packages need to be imported in the respective computer
import numpy as np
import matplotlib.pyplot as plt
import math
import numpy as np
import sympy as sp

# Function to implement random phase shift for the search vector signals ranging between [0-2*pi]
def apply_random_phase_shift(signal):
    phase_shift = np.random.uniform(0, 2*np.pi)
    return signal * np.exp(1j * phase_shift)

# Set the loss of the EAM for current implementation
EAM_loss_dB = -4.5
EAM_loss_linear = 10 ** (EAM_loss_dB / 10)

plt.rcParams['font.size'] = 10  # Set global font size
plt.rcParams['font.family'] = 'Times New Roman'  # Set global font type

# The variable num_trials indicates the trials of the Monte Carlo simulation
num_trials = 100

weighted_sums = []
weighted_sums_noisy = []
np.random.seed(42)

j=0

# The N_values array contains the values of the different crossbar scales considered for the analysis
# from 4x4 to 128x128 scale
N_values = [4, 8, 16, 32, 64, 128]
# Constant corsstalk value of -55 dB
crosstalk = -55
average_errors = []

# Loop iteration over different N scale values
for N in N_values:
    weighted_sums = []
    weighted_sums_noisy = []
    j = 0
    crosstalk_linear = 10 ** (crosstalk / 10)

    # Monte Carlo trials iterations
    for _ in range(num_trials):
        # Initialization of discrete binary values for the search input and stored data
        X = np.zeros(N, dtype=complex)
        X[0::2] = np.random.choice([0, 1], size=(N + 1) // 2)
        X[1::2] = 1 - X[0::2]
        W = np.random.choice([0, 1], size=N)

        # Calculate weighted sums for dot product calculation between the search and stored values, with the consideration of implemented noise and not-implemented noise
        weighted_sum = (2*EAM_loss_linear / N**2) * np.sum(W * X)
        weighted_sum = apply_random_phase_shift(weighted_sum)

        X_new = X*crosstalk_linear * (1 / N) * (N - 1) / N
        for i in range(1, N):
            X_new[i] = apply_random_phase_shift(X_new[i])

        weighted_sum_noisy = weighted_sum + np.sum(X_new)
        weighted_sum_noisy = np.abs(weighted_sum_noisy)
        weighted_sum = np.abs(weighted_sum)

        # Store results for noisy and not noisy cases
        weighted_sums.append(weighted_sum)
        weighted_sums_noisy.append(weighted_sum_noisy)
        j += 1

    # Calculation of dot product error for every N scale case
    weighted_sums = np.array(weighted_sums)
    weighted_sums_noisy = np.array(weighted_sums_noisy)

    valid_indices = weighted_sums != 0
    weighted_sums_valid = weighted_sums[valid_indices]
    weighted_sums_noisy_valid = weighted_sums_noisy[valid_indices]

    if len(weighted_sums_valid) > 0:
        error = np.abs((weighted_sums_valid - weighted_sums_noisy_valid) * 100 / weighted_sums_valid)
        average_error = np.mean(error)
    else:
        average_error = 0

    # Calculation of average error for every N scale case
    average_error = np.mean(error)
    average_errors.append(average_error)

    # Print results for this N
    print(f"Results for N = {N}:")
    print(f"Average error: {average_error}%")
    print("-" * 40)

# Plot respective diagram
plt.plot(N_values, average_errors, marker='o', linestyle='-', color='b')
plt.xlabel("Xbar scale")
plt.ylabel("Average dot-product error (%)")
plt.grid(True)
plt.show()
plt.tight_layout()
