# Supplementary material for: Nonlinear optical vector processing using linear silicon photonic circuits for 50 Gb/s memory and string similarity functions
Source: Nat Commun. 2025 Dec 17;16:11416. doi: 10.1038/s41467-025-66286-7 (PMC12749030; doi:10.1038/s41467-025-66286-7)
Supplement: Supplementary file 4 — Source data [file 41467_2025_66286_MOESM4_ESM.zip › Code and Raw data files/WDM_crosstalk_modeling.py]

# The libraries and packages need to be imported in the respective computer
import math
import matplotlib.pyplot as plt

# Set global font properties
plt.rcParams['font.family'] = 'Times New Roman'
plt.rcParams['font.size'] = 12
plt.rc("pdf", fonttype=42)
plt.rcParams['legend.fontsize'] = 12  # Change to your preferred font size

def calculate_xtalk_power(p_input_dBm: float, mux_xtalk_dB: float, k: int, adjacent) -> float:
    """
    Calculate the total crosstalk power in linear scale (mW).

    :param p_input_dBm: Input power in dBm
    :param mux_xtalk_dB: Multiplexer crosstalk in dB
    :param k: Number of channels
    :param adjacent: If True, use adjacent case; otherwise, use non-adjacent case.
    :return: Total crosstalk power in mW
    """
    # Define variable based on k and adjacency case
    if adjacent:
        variable = 1 if k == 2 else 2
    else:
        variable = k -1

    # Convert input power to crosstalk from dBm to linear scale (mW)
    p_input_mW: float = 10 ** (p_input_dBm / 10)
    mux_xtalk_linear: float = 10 ** (mux_xtalk_dB / 10)

    # Compute total crosstalk power in linear scale before factorization
    p_xtalk2_mW: float = (p_input_mW * mux_xtalk_linear ** 2) + (p_input_mW * mux_xtalk_linear) + ((k - 2) * (p_input_mW * mux_xtalk_linear ** 3))
    p_xtalk1_mW: float = (k - 1) * (p_input_mW * mux_xtalk_linear ** 3)

    # Apply the variable factor
    p_xtalk_total_mW: float = p_xtalk1_mW + p_xtalk2_mW * variable

    return p_xtalk_total_mW

def calculate_power_to_xtalk_ratio(p_input_dBm: float, mux_xtalk_dB: float, k: int, adjacent) -> float:
    """
    Calculate the ratio of input power to total crosstalk power.

    :param p_input_dBm: Input power in dBm
    :param mux_xtalk_dB: Multiplexer crosstalk in dB
    :param k: Number of channels
    :param adjacent: If True, use adjacent case; otherwise, use non-adjacent case.
    :return: Ratio of input power to crosstalk power
    """

    p_xtalk_mW = calculate_xtalk_power(p_input_dBm, mux_xtalk_dB, k, adjacent)

    # Calculate the ratio of input power to total crosstalk power
    p_input_mW = 10 ** (p_input_dBm / 10)
    print(f'Input Power: {p_input_mW} mW')
    print(f'Crosstalk Power: {p_xtalk_mW} mW')

    return p_xtalk_mW

# Example usage
if __name__ == "__main__":

    # Variable of input power in dBm
    p_input_dBm = 0
    # The variable mux_db refers to the crosstalk value in dB (typical value)
    mux_xtalk_dB = -27
    # The variable k refers to the number of channels considered in the implementation
    k = 8
    # Set to True for the adjacent case, and False for the non-adjacent case
    adjacent = False

    ratio = calculate_power_to_xtalk_ratio(p_input_dBm, mux_xtalk_dB, k, adjacent)
    print(f"Power to Crosstalk Ratio: {ratio:.4f}")


# The following part of the code can be used as a example in order to also plot the respective diagrams

# Variable of input power in dBm
p_input_dBm = 0
# The variable k refers to the number of channels considered in the implementation
k = 8
# The variable mux_db refers to the crosstalk value in dB (typical value)
mux_db = -27
# Set to True for the adjacent case, and False for the non-adjacent case
adjacent = False # False

print(calculate_power_to_xtalk_ratio(p_input_dBm, mux_db, k, adjacent))

# Plotting Power to Crosstalk Ratio vs. Crosstalk dB
# Different values of k for the number of channels
k_values = [2, 4, 8]
mux_xtalk_dB_range = range(-31, -18, 1)  # Sweep crosstalk from -31 to -18 dB

width_cm = 10
height_cm = 10
plt.figure(figsize=(width_cm / 2.54, height_cm / 2.54))

# Loop over different values of k (number of channels)
for k in k_values:
    power_to_xtalk_ratio = []

    for xtalk_dB in mux_xtalk_dB_range:
        ratio = calculate_power_to_xtalk_ratio(p_input_dBm, xtalk_dB, k, adjacent)
        power_to_xtalk_ratio.append(ratio)

    plt.plot(mux_xtalk_dB_range, power_to_xtalk_ratio, label=f'k={k}')

plt.xlabel('Multiplexer Crosstalk (dB)')
plt.ylabel('Crosstalk / Signal Power')
plt.title('Only adjacent' if adjacent else 'Non-adjacent')
plt.legend()
plt.grid()
plt.tight_layout()
plt.ylim(0, 0.1)
plt.show()
